# Supplementary material for: Molecular determinants underlying functional innovations of TBP and their impact on transcription initiation
Source: Nat Commun. 2020 May 13;11:2384. doi: 10.1038/s41467-020-16182-z (PMC7221094; doi:10.1038/s41467-020-16182-z)
Supplement: Supplementary file 4 — Supplementary Data 1-16 [file 41467_2020_16182_MOESM4_ESM.zip]

Archive with 108 entries (73 files):
- 5_Ravarani_et_al_TBP_functional_innovation_Suppl_Data/
- 5_Ravarani_et_al_TBP_functional_innovation_Suppl_Data/3. TFIIB and its Homologs Multiple Sequence Alignment/
- 5_Ravarani_et_al_TBP_functional_innovation_Suppl_Data/3. TFIIB and its Homologs Multiple Sequence Alignment/Supplementary_Data_TFIIB_homologs_MSA_final.lineage.orgnames.csv
- __MACOSX/
- __MACOSX/5_Ravarani_et_al_TBP_functional_innovation_Suppl_Data/
- __MACOSX/5_Ravarani_et_al_TBP_functional_innovation_Suppl_Data/3. TFIIB and its Homologs Multiple Sequence Alignment/
- __MACOSX/5_Ravarani_et_al_TBP_functional_innovation_Suppl_Data/3. TFIIB and its Homologs Multiple Sequence Alignment/._Supplementary_Data_TFIIB_homologs_MSA_final.lineage.orgnames.csv
- __MACOSX/5_Ravarani_et_al_TBP_functional_innovation_Suppl_Data/._3. TFIIB and its Homologs Multiple Sequence Alignment
- 5_Ravarani_et_al_TBP_functional_innovation_Suppl_Data/16. Overview of Methods/
- 5_Ravarani_et_al_TBP_functional_innovation_Suppl_Data/16. Overview of Methods/Methods_figure_web.png
- __MACOSX/5_Ravarani_et_al_TBP_functional_innovation_Suppl_Data/16. Overview of Methods/
- __MACOSX/5_Ravarani_et_al_TBP_functional_innovation_Suppl_Data/16. Overview of Methods/._Methods_figure_web.png
- __MACOSX/5_Ravarani_et_al_TBP_functional_innovation_Suppl_Data/._16. Overview of Methods
- 5_Ravarani_et_al_TBP_functional_innovation_Suppl_Data/1. TBP Multiple Sequence Alignment/
- 5_Ravarani_et_al_TBP_functional_innovation_Suppl_Data/1. TBP Multiple Sequence Alignment/Supplementary_Data_RefMSA_final_submission.csv
- __MACOSX/5_Ravarani_et_al_TBP_functional_innovation_Suppl_Data/1. TBP Multiple Sequence Alignment/
- __MACOSX/5_Ravarani_et_al_TBP_functional_innovation_Suppl_Data/1. TBP Multiple Sequence Alignment/._Supplementary_Data_RefMSA_final_submission.csv
- 5_Ravarani_et_al_TBP_functional_innovation_Suppl_Data/1. TBP Multiple Sequence Alignment/Supplementary_Data_RefMSA_expanded_final_submission.csv
- __MACOSX/5_Ravarani_et_al_TBP_functional_innovation_Suppl_Data/1. TBP Multiple Sequence Alignment/._Supplementary_Data_RefMSA_expanded_final_submission.csv
- 5_Ravarani_et_al_TBP_functional_innovation_Suppl_Data/1. TBP Multiple Sequence Alignment/CTN_PDB_residue_lookup.xlsx
- __MACOSX/5_Ravarani_et_al_TBP_functional_innovation_Suppl_Data/1. TBP Multiple Sequence Alignment/._CTN_PDB_residue_lookup.xlsx
- __MACOSX/5_Ravarani_et_al_TBP_functional_innovation_Suppl_Data/._1. TBP Multiple Sequence Alignment
- 5_Ravarani_et_al_TBP_functional_innovation_Suppl_Data/6. Viral TBP and TFIIB Co-evolution/
- 5_Ravarani_et_al_TBP_functional_innovation_Suppl_Data/6. Viral TBP and TFIIB Co-evolution/Supplementary_Data_virus_coevolution_residues_alignment_TBP_TFIIB.xlsx
- __MACOSX/5_Ravarani_et_al_TBP_functional_innovation_Suppl_Data/6. Viral TBP and TFIIB Co-evolution/
- __MACOSX/5_Ravarani_et_al_TBP_functional_innovation_Suppl_Data/6. Viral TBP and TFIIB Co-evolution/._Supplementary_Data_virus_coevolution_residues_alignment_TBP_TFIIB.xlsx
- __MACOSX/5_Ravarani_et_al_TBP_functional_innovation_Suppl_Data/._6. Viral TBP and TFIIB Co-evolution
- 5_Ravarani_et_al_TBP_functional_innovation_Suppl_Data/5. TBP and TFIIB in Viral Genomes/
- 5_Ravarani_et_al_TBP_functional_innovation_Suppl_Data/5. TBP and TFIIB in Viral Genomes/Supplementary_Data_TBP_TFIIB_in_viralgenomes.xls
- __MACOSX/5_Ravarani_et_al_TBP_functional_innovation_Suppl_Data/5. TBP and TFIIB in Viral Genomes/
- __MACOSX/5_Ravarani_et_al_TBP_functional_innovation_Suppl_Data/5. TBP and TFIIB in Viral Genomes/._Supplementary_Data_TBP_TFIIB_in_viralgenomes.xls
- __MACOSX/5_Ravarani_et_al_TBP_functional_innovation_Suppl_Data/._5. TBP and TFIIB in Viral Genomes
- 5_Ravarani_et_al_TBP_functional_innovation_Suppl_Data/10. Dendrogram of TBPLs at the level of TBP-lobe regions/
- 5_Ravarani_et_al_TBP_functional_innovation_Suppl_Data/10. Dendrogram of TBPLs at the level of TBP-lobe regions/TBPLs_FigS9_Lobelevel_dendrogram.svg
- __MACOSX/5_Ravarani_et_al_TBP_functional_innovation_Suppl_Data/10. Dendrogram of TBPLs at the level of TBP-lobe regions/
- __MACOSX/5_Ravarani_et_al_TBP_functional_innovation_Suppl_Data/10. Dendrogram of TBPLs at the level of TBP-lobe regions/._TBPLs_FigS9_Lobelevel_dendrogram.svg
- __MACOSX/5_Ravarani_et_al_TBP_functional_innovation_Suppl_Data/._10. Dendrogram of TBPLs at the level of TBP-lobe regions
- 5_Ravarani_et_al_TBP_functional_innovation_Suppl_Data/2. Viral TBP Multiple Sequence Alignment/
- 5_Ravarani_et_al_TBP_functional_innovation_Suppl_Data/2. Viral TBP Multiple Sequence Alignment/Viral_TBPs_alignment.csv
- __MACOSX/5_Ravarani_et_al_TBP_functional_innovation_Suppl_Data/2. Viral TBP Multiple Sequence Alignment/
- __MACOSX/5_Ravarani_et_al_TBP_functional_innovation_Suppl_Data/2. Viral TBP Multiple Sequence Alignment/._Viral_TBPs_alignment.csv
- __MACOSX/5_Ravarani_et_al_TBP_functional_innovation_Suppl_Data/._2. Viral TBP Multiple Sequence Alignment
- 5_Ravarani_et_al_TBP_functional_innovation_Suppl_Data/8. Overlap in TBP residues between various TBP Interacting Factors/
- 5_Ravarani_et_al_TBP_functional_innovation_Suppl_Data/8. Overlap in TBP residues between various TBP Interacting Factors/Overlap_of_factors.png
- __MACOSX/5_Ravarani_et_al_TBP_functional_innovation_Suppl_Data/8. Overlap in TBP residues between various TBP Interacting Factors/
- __MACOSX/5_Ravarani_et_al_TBP_functional_innovation_Suppl_Data/8. Overlap in TBP residues between various TBP Interacting Factors/._Overlap_of_factors.png
- __MACOSX/5_Ravarani_et_al_TBP_functional_innovation_Suppl_Data/._8. Overlap in TBP residues between various TBP Interacting Factors
- 5_Ravarani_et_al_TBP_functional_innovation_Suppl_Data/14. Multiple Sequence Alignment of MED8/
- 5_Ravarani_et_al_TBP_functional_innovation_Suppl_Data/14. Multiple Sequence Alignment of MED8/med8_nterm_alignment.bound.png
- __MACOSX/5_Ravarani_et_al_TBP_functional_innovation_Suppl_Data/14. Multiple Sequence Alignment of MED8/
- __MACOSX/5_Ravarani_et_al_TBP_functional_innovation_Suppl_Data/14. Multiple Sequence Alignment of MED8/._med8_nterm_alignment.bound.png
- __MACOSX/5_Ravarani_et_al_TBP_functional_innovation_Suppl_Data/._14. Multiple Sequence Alignment of MED8
- 5_Ravarani_et_al_TBP_functional_innovation_Suppl_Data/7. TBP Interacting Factors alignment within Eukaryotes/
- 5_Ravarani_et_al_TBP_functional_innovation_Suppl_Data/7. TBP Interacting Factors alignment within Eukaryotes/Supplementary_Data_BRF1_orthologs_cyclin_domains_alignment_for_supplementary_material_final.csv
- __MACOSX/5_Ravarani_et_al_TBP_functional_innovation_Suppl_Data/7. TBP Interacting Factors alignment within Eukaryotes/
- __MACOSX/5_Ravarani_et_al_TBP_functional_innovation_Suppl_Data/7. TBP Interacting Factors alignment within Eukaryotes/._Supplementary_Data_BRF1_orthologs_cyclin_domains_alignment_for_supplementary_material_final.csv
- 5_Ravarani_et_al_TBP_functional_innovation_Suppl_Data/7. TBP Interacting Factors alignment within Eukaryotes/Supplementary_Data_TF2AA_TF2A1_orthologs_alignment_supplementary_material_final.csv
- __MACOSX/5_Ravarani_et_al_TBP_functional_innovation_Suppl_Data/7. TBP Interacting Factors alignment within Eukaryotes/._Supplementary_Data_TF2AA_TF2A1_orthologs_alignment_supplementary_material_final.csv
- 5_Ravarani_et_al_TBP_functional_innovation_Suppl_Data/7. TBP Interacting Factors alignment within Eukaryotes/Supplementary_Data_TFIIB_eukaryotes_orthologs_alignment_supplementary_material_final.csv
- __MACOSX/5_Ravarani_et_al_TBP_functional_innovation_Suppl_Data/7. TBP Interacting Factors alignment within Eukaryotes/._Supplementary_Data_TFIIB_eukaryotes_orthologs_alignment_supplementary_material_final.csv
- 5_Ravarani_et_al_TBP_functional_innovation_Suppl_Data/7. TBP Interacting Factors alignment within Eukaryotes/Supplementary_Data_NC2A_DRAP1_orthologs_alignment_supplementary_material_final.csv
- __MACOSX/5_Ravarani_et_al_TBP_functional_innovation_Suppl_Data/7. TBP Interacting Factors alignment within Eukaryotes/._Supplementary_Data_NC2A_DRAP1_orthologs_alignment_supplementary_material_final.csv
- 5_Ravarani_et_al_TBP_functional_innovation_Suppl_Data/7. TBP Interacting Factors alignment within Eukaryotes/Supplementary_Data_TF2AB_TF2A2_orthologs_alignment_supplementary_material_final.csv
- __MACOSX/5_Ravarani_et_al_TBP_functional_innovation_Suppl_Data/7. TBP Interacting Factors alignment within Eukaryotes/._Supplementary_Data_TF2AB_TF2A2_orthologs_alignment_supplementary_material_final.csv
- 5_Ravarani_et_al_TBP_functional_innovation_Suppl_Data/7. TBP Interacting Factors alignment within Eukaryotes/Supplementary_Data_BRF1_orthologs_disordered_regions_suppmentary_material_final.csv
- __MACOSX/5_Ravarani_et_al_TBP_functional_innovation_Suppl_Data/7. TBP Interacting Factors alignment within Eukaryotes/._Supplementary_Data_BRF1_orthologs_disordered_regions_suppmentary_material_final.csv
- 5_Ravarani_et_al_TBP_functional_innovation_Suppl_Data/7. TBP Interacting Factors alignment within Eukaryotes/Supplementary_Data_MOT1_BTAF1_orthologs_alignment_for_supplementary_material_final.csv
- __MACOSX/5_Ravarani_et_al_TBP_functional_innovation_Suppl_Data/7. TBP Interacting Factors alignment within Eukaryotes/._Supplementary_Data_MOT1_BTAF1_orthologs_alignment_for_supplementary_material_final.csv
- 5_Ravarani_et_al_TBP_functional_innovation_Suppl_Data/7. TBP Interacting Factors alignment within Eukaryotes/Supplementary_Data_BRF2_orthologs_alignment_supplementary_material_final.csv
- __MACOSX/5_Ravarani_et_al_TBP_functional_innovation_Suppl_Data/7. TBP Interacting Factors alignment within Eukaryotes/._Supplementary_Data_BRF2_orthologs_alignment_supplementary_material_final.csv
- 5_Ravarani_et_al_TBP_functional_innovation_Suppl_Data/7. TBP Interacting Factors alignment within Eukaryotes/Supplementary_Data_TAF1_TFIID_orthologs_alignment_supplementary_material_final.csv
- __MACOSX/5_Ravarani_et_al_TBP_functional_innovation_Suppl_Data/7. TBP Interacting Factors alignment within Eukaryotes/._Supplementary_Data_TAF1_TFIID_orthologs_alignment_supplementary_material_final.csv
- 5_Ravarani_et_al_TBP_functional_innovation_Suppl_Data/7. TBP Interacting Factors alignment within Eukaryotes/Supplementary_Data_NC2B_DR1_orthologs_alignment_supplementary_material_final.csv
- __MACOSX/5_Ravarani_et_al_TBP_functional_innovation_Suppl_Data/7. TBP Interacting Factors alignment within Eukaryotes/._Supplementary_Data_NC2B_DR1_orthologs_alignment_supplementary_material_final.csv
- __MACOSX/5_Ravarani_et_al_TBP_functional_innovation_Suppl_Data/._7. TBP Interacting Factors alignment within Eukaryotes
- 5_Ravarani_et_al_TBP_functional_innovation_Suppl_Data/4. Multiple sequence alignment of TFIIB and Sigma factor homologous regions/
- 5_Ravarani_et_al_TBP_functional_innovation_Suppl_Data/4. Multiple sequence alignment of TFIIB and Sigma factor homologous regions/TF2B_Sigmafactor_homologous_regions_final_suppl.png
- __MACOSX/5_Ravarani_et_al_TBP_functional_innovation_Suppl_Data/4. Multiple sequence alignment of TFIIB and Sigma factor homologous regions/
- __MACOSX/5_Ravarani_et_al_TBP_functional_innovation_Suppl_Data/4. Multiple sequence alignment of TFIIB and Sigma factor homologous regions/._TF2B_Sigmafactor_homologous_regions_final_suppl.png
- __MACOSX/5_Ravarani_et_al_TBP_functional_innovation_Suppl_Data/._4. Multiple sequence alignment of TFIIB and Sigma factor homologous regions
- 5_Ravarani_et_al_TBP_functional_innovation_Suppl_Data/12. Multiple sequence alignment of whole Proline-rich stretches containing region of TBPL2/
- 5_Ravarani_et_al_TBP_functional_innovation_Suppl_Data/12. Multiple sequence alignment of whole Proline-rich stretches containing region of TBPL2/TBPL2_polyp_alignment.FigureS9.csv
- __MACOSX/5_Ravarani_et_al_TBP_functional_innovation_Suppl_Data/12. Multiple sequence alignment of whole Proline-rich stretches containing region of TBPL2/
- __MACOSX/5_Ravarani_et_al_TBP_functional_innovation_Suppl_Data/12. Multiple sequence alignment of whole Proline-rich stretches containing region of TBPL2/._TBPL2_polyp_alignment.FigureS9.csv
- __MACOSX/5_Ravarani_et_al_TBP_functional_innovation_Suppl_Data/._12. Multiple sequence alignment of whole Proline-rich stretches containing region of TBPL2
- 5_Ravarani_et_al_TBP_functional_innovation_Suppl_Data/15. Multiple Sequence Alignment of MYC/
- 5_Ravarani_et_al_TBP_functional_innovation_Suppl_Data/15. Multiple Sequence Alignment of MYC/MYC_align.png
- __MACOSX/5_Ravarani_et_al_TBP_functional_innovation_Suppl_Data/15. Multiple Sequence Alignment of MYC/
- __MACOSX/5_Ravarani_et_al_TBP_functional_innovation_Suppl_Data/15. Multiple Sequence Alignment of MYC/._MYC_align.png
- __MACOSX/5_Ravarani_et_al_TBP_functional_innovation_Suppl_Data/._15. Multiple Sequence Alignment of MYC
- 5_Ravarani_et_al_TBP_functional_innovation_Suppl_Data/Supplementary_data_list.doc
- __MACOSX/5_Ravarani_et_al_TBP_functional_innovation_Suppl_Data/._Supplementary_data_list.doc
- 5_Ravarani_et_al_TBP_functional_innovation_Suppl_Data/9. Multiple Sequence Alignment of TBP, TBPL1 and TBPL2 orthologs in animals/
- 5_Ravarani_et_al_TBP_functional_innovation_Suppl_Data/9. Multiple Sequence Alignment of TBP, TBPL1 and TBPL2 orthologs in animals/TBPLs_alignment_final_FigS9.csv
- __MACOSX/5_Ravarani_et_al_TBP_functional_innovation_Suppl_Data/9. Multiple Sequence Alignment of TBP, TBPL1 and TBPL2 orthologs in animals/
- __MACOSX/5_Ravarani_et_al_TBP_functional_innovation_Suppl_Data/9. Multiple Sequence Alignment of TBP, TBPL1 and TBPL2 orthologs in animals/._TBPLs_alignment_final_FigS9.csv
- __MACOSX/5_Ravarani_et_al_TBP_functional_innovation_Suppl_Data/._9. Multiple Sequence Alignment of TBP, TBPL1 and TBPL2 orthologs in animals
- 5_Ravarani_et_al_TBP_functional_innovation_Suppl_Data/11. Multiple sequence alignment of whole PolyGln stretches containing region of TBP/
- 5_Ravarani_et_al_TBP_functional_innovation_Suppl_Data/11. Multiple sequence alignment of whole PolyGln stretches containing region of TBP/TBP_polyq_alignment.FigureS9.csv
- __MACOSX/5_Ravarani_et_al_TBP_functional_innovation_Suppl_Data/11. Multiple sequence alignment of whole PolyGln stretches containing region of TBP/
- __MACOSX/5_Ravarani_et_al_TBP_functional_innovation_Suppl_Data/11. Multiple sequence alignment of whole PolyGln stretches containing region of TBP/._TBP_polyq_alignment.FigureS9.csv
- __MACOSX/5_Ravarani_et_al_TBP_functional_innovation_Suppl_Data/._11. Multiple sequence alignment of whole PolyGln stretches containing region of TBP
- 5_Ravarani_et_al_TBP_functional_innovation_Suppl_Data/13. Non-Missense Mutations in PolyQ containing region in TBP/
- 5_Ravarani_et_al_TBP_functional_innovation_Suppl_Data/13. Non-Missense Mutations in PolyQ containing region in TBP/PolyQdomain_TBP_nonmisense_mutations.jpg
- __MACOSX/5_Ravarani_et_al_TBP_functional_innovation_Suppl_Data/13. Non-Missense Mutations in PolyQ containing region in TBP/
- __MACOSX/5_Ravarani_et_al_TBP_functional_innovation_Suppl_Data/13. Non-Missense Mutations in PolyQ containing region in TBP/._PolyQdomain_TBP_nonmisense_mutations.jpg
- __MACOSX/5_Ravarani_et_al_TBP_functional_innovation_Suppl_Data/._13. Non-Missense Mutations in PolyQ containing region in TBP
- __MACOSX/._5_Ravarani_et_al_TBP_functional_innovation_Suppl_Data
