# Supplementary material for: Molecular determinants underlying functional innovations of TBP and their impact on transcription initiation
Source: Nat Commun. 2020 May 13;11:2384. doi: 10.1038/s41467-020-16182-z (PMC7221094; doi:10.1038/s41467-020-16182-z)
Supplement: Supplementary file 4 — Supplementary Data 1-16 [file 41467_2020_16182_MOESM4_ESM.zip › 5_Ravarani_et_al_TBP_functional_innovation_Suppl_Data/3. TFIIB and its Homologs Multiple Sequence Alignment/Supplementary_Data_TFIIB_homologs_MSA_final.lineage.orgnames.csv]

SeqID	Superkingdom	Organism	1	2	3	4	5	6	7	8	9	10	11	12	13	14	15	16	17	18	19	20	21	22	23	24	25	26	27	28	29	30	31	32	33	34	35	36	37	38	39	40	41	42	43	44	45	46	47
A2DMC6_TRIVA/83-336	Eukaryota	Trichomonas vaginalis	Q	V	D	E	Q	R	I	N	K	V	V	I	A	E	A	L	Q	L	M	L	A	T	E	V	V	Y	V	E	-	-	-	-	K	L	L	-	G	I	S	I	-	-	-	S	A	E	-
MEE12_ARATH/131-420	Eukaryota	Arabidopsis thaliana	A	R	D	R	Y	V	K	A	F	L	-	-	-	-	-	-	-	-	-	-	-	M	M	I	T	Y	Q	C	D	A	L	V	D	K	F	-	N	V	T	P	-	-	-	L	I	I	G
Q554V6_DICDI/84-370	Eukaryota	Dictyostelium discoideum	I	L	Q	N	L	L	K	I	K	I	-	-	-	-	-	-	-	-	-	-	-	Q	V	T	S	L	I	-	-	-	-	-	K	D	H	-	G	Y	N	E	-	-	-	Q	L	Y	Q
J9VG75_CRYNH/181-525	Eukaryota	Cryptococcus neoformans	P	D	S	E	R	S	D	V	S	K	-	-	-	-	-	-	-	-	-	-	-	S	D	S	E	E	E	E	-	-	-	-	E	D	E	-	R	E	E	G	-	-	-	P	D	V	D
RRN7_YEAST/107-356	Eukaryota	Saccharomyces cerevisiae	S	F	Q	F	I	L	K	R	K	R	-	-	-	-	-	-	-	-	-	-	-	Q	I	R	W	L	I	-	-	-	-	-	T	E	M	-	R	F	P	K	-	-	-	E	F	E	H
A9UTA3_MONBE/78-349	Eukaryota	Monosiga brevicollis	L	T	L	F	R	R	L	L	R	M	-	-	-	-	-	-	-	-	-	-	-	Q	A	T	E	L	I	-	-	-	-	-	E	C	C	-	A	L	G	P	-	-	-	E	Y	W	P
A0A0D2WRP6_CAPO3/81-419	Eukaryota	Capsaspora owczarzaki	P	R	D	A	L	L	A	A	L	Q	-	-	-	-	-	-	-	-	-	-	-	C	V	L	Q	M	Q	V	R	V	M	I	T	K	L	-	H	V	A	P	-	-	-	E	L	K	N
B3RWS4_TRIAD/72-430	Eukaryota	Trichoplax adhaerens	T	S	E	G	F	T	F	V	I	K	-	-	-	-	-	-	-	-	-	-	-	A	Q	V	E	Q	L	-	-	-	-	-	I	K	L	-	G	A	D	P	-	-	-	K	L	Q	H
TAF1B_CAEEL/109-529	Eukaryota	Caenorhabditis elegans	T	P	D	Y	L	Y	R	L	A	L	R	L	F	S	F	T	Q	I	L	A	K	S	G	H	I	L	V	-	-	-	-	-	H	E	L	-	N	F	E	S	-	-	-	R	V	Q	E
TAF1B_DROME/83-448	Eukaryota	Drosophila melanogaster	-	W	E	F	Y	N	Y	V	L	R	-	-	-	-	-	-	-	-	-	-	-	G	F	L	Q	E	L	-	-	-	-	-	L	N	M	-	G	A	K	P	-	-	-	E	L	K	L
C3YIV1_BRAFL/67-427	Eukaryota	Branchiostoma floridae	Y	P	W	Y	T	H	E	A	F	Q	-	-	-	-	-	-	-	-	-	-	-	V	I	I	K	A	Q	V	E	A	L	-	I	K	M	-	G	V	N	P	-	-	-	R	L	K	D
TAF1B_HUMAN/76-405	Eukaryota	Homo sapiens	V	C	E	G	F	Q	Y	I	L	Y	-	-	-	-	-	-	-	-	-	-	-	Q	Q	A	E	A	L	-	-	-	-	-	K	N	L	-	G	V	G	P	-	-	-	E	L	K	N
W4YDU1_STRPU/73-273	Eukaryota	Strongylocentrotus purpuratus	Y	R	S	V	L	H	K	W	T	K	-	-	-	-	-	-	-	-	-	-	-	Y	I	Q	K	L	C	-	-	-	-	-	E	S	M	-	Q	I	A	N	K	-	-	Q	M	H	I
C3ZMG9_BRAFL/71-272	Eukaryota	Branchiostoma floridae	V	S	K	A	R	R	D	G	A	L	-	-	-	-	-	-	-	-	-	-	-	R	V	E	E	I	S	-	-	-	-	-	A	M	L	-	R	V	T	S	D	-	-	V	M	V	E
H3AZX7_LATCH/65-276	Eukaryota	Latimeria chalumnae	P	T	R	S	K	I	R	G	L	K	-	-	-	-	-	-	-	-	-	-	-	R	V	R	D	L	C	-	-	-	-	-	K	I	L	-	C	L	P	Y	-	-	-	V	C	E	E
BRF2_DANRE/63-272	Eukaryota	Danio rerio	P	C	R	N	L	V	S	G	F	S	-	-	-	-	-	-	-	-	-	-	-	R	L	R	A	L	C	-	-	-	-	-	R	I	F	-	R	L	S	S	-	-	-	S	M	E	D
BRF2_XENTR/65-276	Eukaryota	Xenopus tropicalis	M	T	V	S	K	L	R	G	I	V	-	-	-	-	-	-	-	-	-	-	-	R	V	R	N	I	C	-	-	-	-	-	R	V	L	-	R	L	P	D	-	-	-	G	F	S	D
R4GLI8_CHICK/65-276	Eukaryota	Gallus gallus	L	N	R	C	E	Q	R	G	I	R	-	-	-	-	-	-	-	-	-	-	-	R	V	Q	D	L	C	-	-	-	-	-	K	V	L	-	R	L	P	S	-	-	-	V	F	E	G
BRF2_HUMAN/65-276	Eukaryota	Homo sapiens	V	S	R	S	Q	Q	R	G	L	R	-	-	-	-	-	-	-	-	-	-	-	R	V	R	D	L	C	-	-	-	-	-	R	V	L	-	Q	L	P	P	-	-	-	T	F	E	D
D2UXP3_NAEGR/99-301	Eukaryota	Naegleria gruberi	R	L	Q	T	I	E	K	A	K	R	-	-	-	-	-	-	-	-	-	-	-	R	I	S	V	I	A	-	-	-	-	-	L	L	M	-	K	I	P	N	-	-	-	H	Y	V	D
A0A024W123_PLAFA/24-217	Eukaryota	Plasmodium falciparum	R	E	I	S	L	Q	K	G	Y	V	-	-	-	-	-	-	-	-	-	-	-	N	I	Q	K	I	A	-	-	-	-	-	D	H	L	-	H	L	S	S	-	-	-	Q	H	I	E
F4IW19_ARATH/67-268	Eukaryota	Arabidopsis thaliana	R	E	R	I	I	R	K	A	T	D	-	-	-	-	-	-	-	-	-	-	-	E	L	M	N	L	R	-	-	-	-	-	D	A	L	-	G	I	G	D	D	R	D	D	V	I	V
Q54U85_DICDI/70-263	Eukaryota	Dictyostelium discoideum	R	A	M	S	V	E	N	A	R	K	-	-	-	-	-	-	-	-	-	-	-	K	L	D	Q	I	G	-	-	-	-	-	N	S	L	-	R	I	R	S	-	-	-	H	L	I	D
J9VWX5_CRYNH/79-274	Eukaryota	Cryptococcus neoformans	I	E	N	I	K	A	Q	G	A	S	-	-	-	-	-	-	-	-	-	-	-	R	I	E	A	L	S	-	-	-	-	-	R	Q	M	-	H	L	S	S	-	-	-	A	I	T	R
TF3B_YEAST/76-270	Eukaryota	Saccharomyces cerevisiae	R	E	A	T	L	N	N	A	R	R	-	-	-	-	-	-	-	-	-	-	-	K	L	R	A	V	S	-	-	-	-	-	Y	A	L	-	H	I	P	E	-	-	-	Y	I	T	D
A9UQK9_MONBE/73-266	Eukaryota	Monosiga brevicollis	R	Q	T	T	I	A	N	G	R	A	-	-	-	-	-	-	-	-	-	-	-	L	I	Q	Q	L	A	-	-	-	-	-	N	K	M	-	Q	M	N	S	-	-	-	H	H	I	D
B3SCR1_TRIAD/78-268	Eukaryota	Trichoplax adhaerens	R	E	I	T	L	Q	N	G	K	K	-	-	-	-	-	-	-	-	-	-	-	R	L	T	Q	L	G	-	-	-	-	-	Q	Q	L	-	K	L	N	Q	-	-	-	N	C	I	D
A0A131MBG0_CAEEL/77-270	Eukaryota	Caenorhabditis elegans	R	E	M	T	Y	A	K	G	R	K	-	-	-	-	-	-	-	-	-	-	-	V	I	D	E	L	G	-	-	-	-	-	S	Q	L	-	R	I	N	S	-	-	-	H	C	M	N
Q9VEL2_DROME/83-276	Eukaryota	Drosophila melanogaster	R	E	V	T	I	K	K	A	K	K	-	-	-	-	-	-	-	-	-	-	-	D	I	T	L	L	C	-	-	-	-	-	Q	Q	L	-	Q	L	S	Q	-	-	-	H	Y	A	D
C3YGR0_BRAFL/9-246	Eukaryota	Branchiostoma floridae	G	C	V	S	A	G	D	P	C	L	-	-	-	-	-	-	-	-	-	-	-	Y	I	H	R	F	A	-	-	-	-	-	H	K	L	-	E	F	G	E	R	T	H	E	V	S	M
TF3B_HUMAN/82-275	Eukaryota	Homo sapiens	R	A	Q	T	L	Q	N	G	R	R	-	-	-	-	-	-	-	-	-	-	-	H	I	H	H	L	G	-	-	-	-	-	N	Q	L	-	Q	L	N	Q	-	-	-	H	C	L	D
TF2B_HUMAN/110-300	Eukaryota	Homo sapiens	S	D	R	A	M	M	N	A	F	K	-	-	-	-	-	-	-	-	-	-	-	E	I	T	T	M	A	-	-	-	-	-	D	R	I	-	N	L	P	R	-	-	-	N	I	V	D
C3ZCP1_BRAFL/113-303	Eukaryota	Branchiostoma floridae	S	D	R	A	L	V	N	A	F	R	-	-	-	-	-	-	-	-	-	-	-	E	I	T	G	M	A	-	-	-	-	-	D	R	I	-	N	L	P	R	-	-	-	N	I	V	D
TF2B_DROME/109-299	Eukaryota	Drosophila melanogaster	S	D	R	S	L	I	S	A	F	K	-	-	-	-	-	-	-	-	-	-	-	E	I	S	S	M	A	-	-	-	-	-	D	R	I	-	N	L	P	K	-	-	-	T	I	V	D
TF2B_CAEEL/100-290	Eukaryota	Caenorhabditis elegans	T	D	R	Q	M	T	A	A	M	S	-	-	-	-	-	-	-	-	-	-	-	L	I	R	E	M	S	-	-	-	-	-	E	R	I	-	H	L	P	R	-	-	-	N	I	Q	D
B3RPB4_TRIAD/134-324	Eukaryota	Trichoplax adhaerens	T	D	R	S	L	V	N	A	F	Q	-	-	-	-	-	-	-	-	-	-	-	E	I	A	T	M	A	-	-	-	-	-	D	R	I	-	N	L	P	K	-	-	-	T	I	V	D
A9V661_MONBE/88-287	Eukaryota	Monosiga brevicollis	N	Q	K	T	L	S	K	V	Y	G	-	-	-	-	-	-	-	-	-	-	-	M	I	Q	T	L	A	-	-	-	-	-	S	R	I	-	G	L	E	S	S	-	-	H	V	V	R
TF2B_YEAST/122-324	Eukaryota	Saccharomyces cerevisiae	K	D	N	E	V	Q	A	A	F	A	-	-	-	-	-	-	-	-	-	-	-	K	I	T	M	L	C	-	-	-	-	-	D	A	A	-	E	L	P	K	-	-	-	I	V	K	D
J9VNQ6_CRYNH/131-333	Eukaryota	Cryptococcus neoformans	S	V	A	Q	L	S	A	V	F	S	-	-	-	-	-	-	-	-	-	-	-	R	I	G	E	K	C	-	-	-	-	-	D	A	M	-	L	L	P	R	-	-	-	G	V	R	E
TF2B_DICDI/117-309	Eukaryota	Dictyostelium discoideum	G	D	R	N	L	L	A	A	F	K	-	-	-	-	-	-	-	-	-	-	-	E	I	G	R	M	A	-	-	-	-	-	D	H	M	-	N	L	P	Q	-	-	-	T	V	Q	D
TF2B1_ARATH/101-296	Eukaryota	Arabidopsis thaliana	S	D	R	G	L	I	Q	A	F	K	-	-	-	-	-	-	-	-	-	-	-	T	I	A	T	M	S	-	-	-	-	-	E	R	L	-	G	L	V	A	-	-	-	T	I	K	D
A0A1C3KML8_9APIC/139-337	Eukaryota	Plasmodium ovale	N	D	Q	T	L	L	S	A	F	N	-	-	-	-	-	-	-	-	-	-	-	I	L	K	L	I	C	-	-	-	-	-	E	T	F	-	F	L	R	S	-	-	-	N	V	I	E
D2VJV9_NAEGR/148-350	Eukaryota	Naegleria gruberi	E	N	E	F	L	S	E	I	F	K	Q	-	-	-	-	-	-	-	-	-	-	V	T	S	I	V	V	-	-	-	-	-	D	Q	F	-	K	L	E	S	-	-	-	R	Y	T	F
Q4QA51_LEIMA/78-270	Eukaryota	Leishmania major	S	R	P	T	I	D	K	A	R	R	-	-	-	-	-	-	-	-	-	-	-	E	M	L	N	I	S	-	-	-	-	-	R	Q	L	-	E	I	S	E	-	-	-	D	T	V	E
Q4E1P0_TRYCC/71-263	Eukaryota	Trypanosoma cruzi	A	R	P	S	T	E	A	A	R	R	-	-	-	-	-	-	-	-	-	-	-	G	M	L	S	I	A	-	-	-	-	-	R	Q	L	-	D	I	S	D	-	-	-	D	M	V	E
A2EJ51_TRIVA/70-265	Eukaryota	Trichomonas vaginalis	S	T	Q	T	V	T	E	G	L	N	-	-	-	-	-	-	-	-	-	-	-	K	I	D	A	I	C	-	-	-	-	-	D	N	L	P	K	L	S	Q	-	-	-	D	A	V	E
TF2B_PYRWO/105-297	Archaea	Pyrococcus woesei	A	E	R	N	L	A	F	A	L	S	-	-	-	-	-	-	-	-	-	-	-	E	L	D	R	I	T	-	-	-	-	-	A	Q	L	-	K	L	P	R	-	-	-	H	V	E	E
A0A0T5ZEZ3_9ARCH/130-318	Archaea	Thaumarchaeota archaeon	I	D	R	N	F	R	Q	A	F	S	-	-	-	-	-	-	-	-	-	-	-	E	L	D	R	L	K	-	-	-	-	-	D	K	L	-	A	V	G	D	-	-	-	A	V	I	E
E6N7M4_9ARCH1/130-318	Archaea	Candidatus Caldiarchaeum	E	T	R	N	L	Q	Q	A	V	N	-	-	-	-	-	-	-	-	-	-	-	I	L	Q	I	Y	V	-	-	-	-	-	D	K	L	-	R	L	S	Q	-	-	-	T	V	A	E
A4YIU5_METS5/112-302	Archaea	Metallosphaera sedula	I	D	R	N	L	A	Q	A	M	N	-	-	-	-	-	-	-	-	-	-	-	E	L	E	R	I	G	-	-	-	-	-	N	L	L	-	G	L	P	K	-	-	-	S	V	K	D
I0A1S7_FERFK/122-312	Archaea	Fervidicoccus fontis	I	D	R	N	L	A	Q	A	M	N	-	-	-	-	-	-	-	-	-	-	-	E	L	D	R	L	S	-	-	-	-	-	N	Q	L	-	H	L	N	R	-	-	-	A	V	R	E
A9A391_NITMS/114-301	Archaea	Nitrosopumilus maritimus	V	D	R	N	F	R	Q	A	F	S	-	-	-	-	-	-	-	-	-	-	-	E	L	D	R	L	K	-	-	-	-	-	D	K	L	-	A	V	G	D	-	-	-	A	V	I	E
TF2B1_SULSO/116-306	Archaea	Saccharolobus solfataricus	I	D	R	N	L	A	Q	A	M	N	-	-	-	-	-	-	-	-	-	-	-	E	L	E	R	I	G	-	-	-	-	-	N	L	L	-	N	L	P	K	-	-	-	S	V	K	D
TF2B_AERPE/116-311	Archaea	Aeropyrum pernix	V	D	K	N	L	Q	T	A	L	S	-	-	-	-	-	-	-	-	-	-	-	L	I	N	E	V	A	-	-	-	-	-	S	R	M	-	G	M	P	E	-	-	-	I	V	V	E
A3MTP4_PYRCJ/138-328	Archaea	Pyrobaculum calidifontis	Y	E	R	N	F	I	Q	A	A	Q	-	-	-	-	-	-	-	-	-	-	-	E	L	E	R	L	K	-	-	-	-	-	S	S	M	-	G	V	P	R	-	-	-	P	C	V	E
B5IA78_ACIB4/120-310	Archaea	Aciduliprofundum boonei	A	E	R	N	L	S	Q	A	L	Q	-	-	-	-	-	-	-	-	-	-	-	E	L	E	R	M	S	-	-	-	-	-	S	N	L	-	G	L	P	K	-	-	-	D	V	R	E
TF2B_ARCFU/134-324	Archaea	Archaeoglobus fulgidus	T	E	R	N	L	A	F	A	L	S	-	-	-	-	-	-	-	-	-	-	-	E	L	D	R	M	A	-	-	-	-	-	S	A	L	-	G	L	P	K	-	-	-	S	V	R	E
D7DV86_METV3/145-335	Archaea	Methanococcus voltae	S	E	R	N	L	A	F	A	L	S	-	-	-	-	-	-	-	-	-	-	-	E	L	D	R	I	A	-	-	-	-	-	S	K	L	-	G	L	P	R	-	-	-	N	V	R	E
E3GY87_METFV/115-305	Archaea	Methanothermus fervidus	T	E	R	N	L	A	F	A	L	S	-	-	-	-	-	-	-	-	-	-	-	E	L	D	R	I	A	-	-	-	-	-	S	R	L	-	N	L	P	R	-	-	-	T	V	R	E
TF2B_METJA/481-671	Archaea	Methanocaldococcus jannaschii	A	E	R	N	L	A	F	A	L	S	-	-	-	-	-	-	-	-	-	-	-	E	L	D	R	I	T	-	-	-	-	-	S	K	L	-	G	L	P	R	-	-	-	H	V	R	E
A0A0Q4BI87_9EURY/125-315	Archaea	Methanomassiliicoccales archaeon	T	E	R	N	L	A	F	A	L	S	-	-	-	-	-	-	-	-	-	-	-	E	L	D	R	M	A	-	-	-	-	-	S	A	M	-	G	L	P	R	-	-	-	N	V	R	E
TF2B_METMA/145-335	Archaea	Methanosarcina mazei	T	E	R	N	L	A	F	A	L	S	-	-	-	-	-	-	-	-	-	-	-	E	L	D	R	M	A	-	-	-	-	-	S	A	L	-	G	L	P	R	-	-	-	T	V	R	E
A0A0C5AZB7_ASF/95-301	dsDNA viruses	African swine	H	I	L	E	E	L	K	S	L	N	-	-	-	-	-	-	-	-	-	-	-	V	K	Y	M	D	A	-	-	-	-	-	G	Q	K	-	P	F	P	I	-	-	-	Q	V	L	K
C7U0I5_9PHYC/122-310	dsDNA viruses	Ostreococcus tauri	K	D	R	S	L	F	H	A	Y	R	-	-	-	-	-	-	-	-	-	-	-	D	I	D	E	A	C	-	-	-	-	-	H	-	-	-	T	L	P	D	-	-	-	T	V	L	K
A0A165XCW1_MIMIV/235-445	dsDNA viruses	Mimivirus Bombay	K	E	R	S	L	N	D	V	F	E	-	-	-	-	-	-	-	-	-	-	-	K	I	S	T	I	C	-	-	-	-	-	S	K	S	-	N	I	P	R	-	-	-	I	I	A	D
A0A142CK01_9VIRU/71-268	dsDNA viruses	Brazilian marseillevirus	E	K	R	N	I	F	K	D	L	-	-	-	-	-	-	-	-	-	-	-	-	-	-	-	-	-	-	-	-	-	-	-	E	G	I	-	S	L	P	E	-	-	-	N	I	V	E
[truncated: 435 more columns]
