# Supplementary material for: Molecular determinants underlying functional innovations of TBP and their impact on transcription initiation
Source: Nat Commun. 2020 May 13;11:2384. doi: 10.1038/s41467-020-16182-z (PMC7221094; doi:10.1038/s41467-020-16182-z)
Supplement: Supplementary file 4 — Supplementary Data 1-16 [file 41467_2020_16182_MOESM4_ESM.zip › 5_Ravarani_et_al_TBP_functional_innovation_Suppl_Data/1. TBP Multiple Sequence Alignment/Supplementary_Data_RefMSA_final_submission.csv]

CTN	S1.1	S1.2	S1.3	S1.4	S1.5	S1.6	S1.7	S1.8	S1.9	S1.10	L1.1	L1.2	L1.3	L1.4	L1.5	L1.6	L1.7	L1.8	L1.9	L1.10	L1.11	L1.12	L1.13	L1.14	L1.15	L1.16	L1.17	L1.18	L1.19	L1.20	H1.1	H1.2	H1.3	H1.4	H1.5	H1.6	H1.7	H1.8	H1.9	H1.10	H1.11	H1.12	H1.13	H1.14	H1.15	H1.16	H1.17	H1.18	H1.19
E8T217_THEA1/1-72	-	-	-	-	-	-	-	-	-	-	-	-	M	K	L	S	S	S	E	-	-	-	-	-	-	-	-	-	-	-	K	E	K	L	L	K	-	-	-	-	-	-	-	-	-	-	-	-	-
F0S2K9_DESTD/1-71	-	-	-	-	-	-	-	-	-	-	-	-	-	M	L	D	R	E	N	-	-	-	-	-	-	-	-	-	-	-	I	E	L	L	V	K	-	-	-	-	-	-	-	-	-	-	-	-	-
A0A0H2I7J9_STAAU/1-74	-	-	-	-	-	-	-	M	A	N	V	V	H	K	L	T	A	T	E	-	-	-	-	-	-	-	-	-	-	-	I	Q	S	L	M	S	-	-	-	-	-	-	-	-	-	-	-	-	-
RNH3_MACCJ/1-75	-	-	-	-	-	-	-	M	T	N	K	V	Y	L	L	T	D	E	Q	-	-	-	-	-	-	-	-	-	-	-	S	K	K	I	E	H	-	-	-	-	-	-	-	-	-	-	-	-	-
D2MQ83_9FIRM/1-68	-	-	-	-	-	-	-	-	-	-	-	-	-	M	L	N	S	E	Q	-	-	-	-	-	-	-	-	-	-	-	A	D	R	L	Y	H	-	-	-	-	-	-	-	-	-	-	-	-	-
E7MPZ3_9FIRM/1-75	-	-	-	-	-	-	M	N	N	T	I	T	L	K	L	K	S	I	Q	-	-	-	-	-	-	-	-	-	-	-	E	E	Q	L	F	N	-	-	-	-	-	-	-	-	-	-	-	-	-
RNH3_CHLT2/1-77	-	-	-	-	-	-	M	P	S	S	F	V	S	Q	L	S	P	S	L	-	-	-	-	-	-	-	-	-	-	-	F	S	I	L	R	E	-	-	-	-	-	-	-	-	-	-	-	-	-
A0A090D0Q8_9BACT/1-81	-	-	-	-	-	-	-	M	T	K	D	T	P	S	I	F	V	T	T	V	D	V	S	M	-	-	-	-	-	-	K	D	K	L	L	Q	-	-	-	-	-	-	-	-	-	-	-	-	-
R7HHH9_9MOLU/1-74	-	-	-	-	-	-	-	M	N	C	V	V	F	K	L	D	E	R	L	-	-	-	-	-	-	-	-	-	-	-	H	E	K	L	I	K	-	-	-	-	-	-	-	-	-	-	-	-	-
A0A088TNQ4_9BACT/1-74	-	-	-	-	-	-	-	-	M	N	F	V	L	K	L	D	E	P	D	-	-	-	-	-	-	-	-	-	-	-	V	L	R	V	I	A	-	-	-	-	-	-	-	-	-	-	-	-	-
R6J1U3_9BACT/32-115	R	L	R	E	G	Y	M	R	T	T	F	T	T	M	L	T	D	A	Q	-	-	-	-	-	-	-	-	-	-	-	A	G	R	L	E	S	-	-	-	-	-	-	-	-	-	-	-	-	-
B3DVQ5_METI4/14-96	L	S	R	L	S	M	S	S	S	S	Y	T	F	S	F	D	E	K	Q	-	-	-	-	-	-	-	-	-	-	-	T	E	K	L	K	E	-	-	-	-	-	-	-	-	-	-	-	-	-
A0A017PSG9_BACFG/1-77	-	-	-	-	-	-	M	S	V	P	F	V	T	Q	L	S	P	S	L	Y	-	-	-	-	-	-	-	-	-	-	G	L	L	K	S	R	-	-	-	-	-	-	-	-	-	-	-	-	-
A0A2T2RX22_9CYAN/6-93	E	I	V	N	I	V	S	S	T	N	L	G	K	E	L	D	L	E	A	V	A	N	S	Y	E	I	N	E	L	D	-	-	-	-	-	-	-	-	-	-	-	-	-	-	-	-	-	-	-
RNLA_ECOLI(1)/1-94	-	-	-	-	M	T	I	R	S	Y	K	N	L	N	L	V	R	A	N	-	-	-	-	-	-	-	-	-	-	-	I	E	T	E	S	R	-	-	-	-	-	-	-	-	-	-	-	-	-
RNLA_ECOLI(2)/97-185	-	-	-	-	F	E	Q	V	N	M	V	L	Q	G	F	V	E	T	S	-	-	-	-	-	-	-	-	-	-	-	V	L	P	V	L	E	-	-	-	-	-	-	-	-	-	-	-	-	-
LSOA_ECO57(1)/1-82	-	-	-	-	M	A	Q	N	P	F	K	A	L	N	I	N	I	D	K	-	-	-	-	-	-	-	-	-	-	-	I	E	S	A	L	T	-	-	-	-	-	-	-	-	-	-	-	-	-
LSOA_ECO57(2)/89-174	-	-	-	-	T	K	N	F	E	Y	T	I	P	K	F	S	D	D	D	-	-	-	-	-	-	-	-	-	-	-	R	A	N	L	F	E	-	-	-	-	-	-	-	-	-	-	-	-	-
A0A1G7FM37_BACCE(1)/1-89	-	-	-	-	M	A	K	A	K	K	K	S	Y	Y	I	N	K	E	N	-	-	-	-	-	-	-	-	-	-	-	L	E	G	I	I	K	-	-	-	-	-	-	-	-	-	-	-	-	-
A0A1G7FM37_BACCE(2)/96-178	-	-	-	-	-	-	-	-	-	T	F	S	A	K	I	S	L	E	Q	-	-	-	-	-	-	-	-	-	-	-	F	S	A	L	I	E	-	-	-	-	-	-	-	-	-	-	-	-	-
Q5LEL8_BACFN(1)/2-87	-	-	-	-	-	-	-	-	-	A	K	K	H	S	L	S	V	E	N	-	-	-	-	-	-	-	-	-	-	-	I	D	Q	V	A	I	-	-	-	-	-	-	-	-	-	-	-	-	-
Q5LEL8_BACFN(2)/96-179	-	-	-	-	-	-	-	-	-	F	T	A	K	G	I	S	E	E	D	-	-	-	-	-	-	-	-	-	-	-	F	D	A	F	I	D	-	-	-	-	-	-	-	-	-	-	-	-	-
A0A1R3T3Z7_9BACT(1)/27-112	-	-	-	-	-	-	-	-	-	N	P	V	Y	S	L	I	P	D	E	-	-	-	-	-	-	-	-	-	-	-	I	E	P	A	A	K	-	-	-	-	-	-	-	-	-	-	-	-	-
A0A1R3T3Z7_9BACT(2)/121-203	-	-	-	-	-	-	-	-	-	V	T	L	N	N	V	G	G	D	N	-	-	-	-	-	-	-	-	-	-	-	F	L	A	F	I	E	-	-	-	-	-	-	-	-	-	-	-	-	-
A0A238Y5X9_9BACT(1)/4-87	-	-	-	-	-	-	-	-	-	Y	K	K	I	N	L	T	E	D	K	-	-	-	-	-	-	-	-	-	-	-	L	K	E	I	I	Q	-	-	-	-	-	-	-	-	-	-	-	-	-
A0A238Y5X9_9BACT(2)/94-173	-	-	-	-	-	-	-	-	-	K	S	F	E	G	I	T	S	E	L	-	-	-	-	-	-	-	-	-	-	-	L	D	E	L	L	F	-	-	-	-	-	-	-	-	-	-	-	-	-
TBP_PYRWO(N)/10-89	R	I	E	N	I	V	A	S	V	D	L	F	A	Q	L	D	-	-	-	-	-	-	-	-	-	-	-	-	-	-	L	E	K	V	L	D	-	-	-	-	-	-	-	-	-	-	-	-	-
TBP_PYRWO(C)/101-180	D	V	Q	N	M	V	F	S	G	D	I	G	R	E	F	N	-	-	-	-	-	-	-	-	-	-	-	-	-	-	L	D	V	V	A	L	-	-	-	-	-	-	-	-	-	-	-	-	-
A0A0Q4BHS7_9EURY(N)/2-81	K	I	E	N	V	V	A	S	T	A	L	R	N	D	L	D	-	-	-	-	-	-	-	-	-	-	-	-	-	-	L	Q	A	I	A	L	-	-	-	-	-	-	-	-	-	-	-	-	-
A0A0Q4BHS7_9EURY(C)/93-174	V	V	Q	N	I	V	A	S	S	D	L	G	Q	E	I	N	L	N	-	-	-	-	-	-	-	-	-	-	-	-	A	I	A	I	S	L	-	-	-	-	-	-	-	-	-	-	-	-	-
TBP_METJA(N)/9-88	K	I	V	N	V	V	V	S	T	K	I	G	D	N	I	D	-	-	-	-	-	-	-	-	-	-	-	-	-	-	L	E	E	V	A	M	-	-	-	-	-	-	-	-	-	-	-	-	-
TBP_METJA(C)/100-179	K	I	Q	N	M	V	A	T	A	D	L	G	I	E	P	N	-	-	-	-	-	-	-	-	-	-	-	-	-	-	L	D	D	I	A	L	-	-	-	-	-	-	-	-	-	-	-	-	-
E3GXF1_METFV(N)/9-88	E	I	E	N	I	V	A	S	A	T	L	G	R	P	I	D	-	-	-	-	-	-	-	-	-	-	-	-	-	-	L	S	K	I	S	K	-	-	-	-	-	-	-	-	-	-	-	-	-
E3GXF1_METFV(C)/100-179	K	I	Q	N	I	V	A	S	A	N	L	S	K	P	L	N	-	-	-	-	-	-	-	-	-	-	-	-	-	-	L	D	E	I	A	M	-	-	-	-	-	-	-	-	-	-	-	-	-
D7DR72_METV3(N)/6-85	K	I	V	N	V	V	V	S	T	Q	I	G	T	D	I	D	-	-	-	-	-	-	-	-	-	-	-	-	-	-	L	E	Y	A	A	D	-	-	-	-	-	-	-	-	-	-	-	-	-
D7DR72_METV3(C)/97-175	S	I	Q	N	M	V	A	T	T	E	L	G	M	E	P	N	-	-	-	-	-	-	-	-	-	-	-	-	-	-	L	D	D	I	S	T	-	-	-	-	-	-	-	-	-	-	-	-	-
TBP_ARCFU(N)/7-86	K	I	E	N	V	V	A	S	T	Q	I	G	E	N	I	D	-	-	-	-	-	-	-	-	-	-	-	-	-	-	L	N	K	I	S	R	-	-	-	-	-	-	-	-	-	-	-	-	-
TBP_ARCFU(C)/98-179	K	V	Q	N	I	V	A	S	A	D	L	G	V	D	L	N	L	N	-	-	-	-	-	-	-	-	-	-	-	-	A	I	A	I	G	L	-	-	-	-	-	-	-	-	-	-	-	-	-
D3T9K1_ACIB4(N)/5-84	Q	I	E	N	I	V	A	S	T	S	L	A	D	K	L	D	-	-	-	-	-	-	-	-	-	-	-	-	-	-	L	S	K	I	A	L	-	-	-	-	-	-	-	-	-	-	-	-	-
D3T9K1_ACIB4(C)/96-177	V	V	Q	N	I	V	A	V	Y	D	L	G	V	E	L	N	L	T	-	-	-	-	-	-	-	-	-	-	-	-	D	I	A	M	S	L	-	-	-	-	-	-	-	-	-	-	-	-	-
TBP_PYRCJ(N)/9-88	R	I	E	N	I	V	A	T	V	N	L	G	V	E	L	D	-	-	-	-	-	-	-	-	-	-	-	-	-	-	L	E	S	L	A	E	-	-	-	-	-	-	-	-	-	-	-	-	-
TBP_PYRCJ(C)/100-179	Q	I	Q	N	I	V	A	S	G	N	L	H	A	E	V	D	-	-	-	-	-	-	-	-	-	-	-	-	-	-	L	E	Q	A	V	F	-	-	-	-	-	-	-	-	-	-	-	-	-
TBP_AERPE(N)/24-103	K	I	E	N	I	V	A	T	V	I	L	E	N	Q	L	D	-	-	-	-	-	-	-	-	-	-	-	-	-	-	L	N	L	I	E	T	-	-	-	-	-	-	-	-	-	-	-	-	-
TBP_AERPE(C)/115-194	Q	I	Q	N	I	V	A	S	A	N	L	K	V	Y	I	D	-	-	-	-	-	-	-	-	-	-	-	-	-	-	L	E	K	A	A	L	-	-	-	-	-	-	-	-	-	-	-	-	-
TBP_SULSO(N)/13-92	N	I	E	N	I	V	A	T	V	T	L	E	Q	S	L	D	-	-	-	-	-	-	-	-	-	-	-	-	-	-	L	Y	A	M	E	R	-	-	-	-	-	-	-	-	-	-	-	-	-
TBP_SULSO(C)/104-183	Q	I	Q	N	I	V	A	S	A	N	L	H	V	N	V	N	-	-	-	-	-	-	-	-	-	-	-	-	-	-	L	D	K	A	A	F	-	-	-	-	-	-	-	-	-	-	-	-	-
A9A4W1_NITMS(N)/9-88	S	V	E	N	V	V	A	S	A	S	V	D	Q	K	I	D	-	-	-	-	-	-	-	-	-	-	-	-	-	-	L	N	E	I	T	E	-	-	-	-	-	-	-	-	-	-	-	-	-
A9A4W1_NITMS(C)/100-179	T	V	Q	N	I	V	A	A	I	N	L	G	G	K	I	H	-	-	-	-	-	-	-	-	-	-	-	-	-	-	L	E	K	A	A	R	-	-	-	-	-	-	-	-	-	-	-	-	-
I0A062_FERFK(N)/19-98	Q	I	E	N	I	V	A	T	V	T	L	D	Q	Q	L	D	-	-	-	-	-	-	-	-	-	-	-	-	-	-	L	H	E	I	E	R	-	-	-	-	-	-	-	-	-	-	-	-	-
I0A062_FERFK(C)/110-189	Q	I	Q	N	I	V	A	S	A	N	L	N	V	D	V	N	-	-	-	-	-	-	-	-	-	-	-	-	-	-	L	E	D	A	A	Y	-	-	-	-	-	-	-	-	-	-	-	-	-
A4YHI1_METS5(N)/1-70	-	-	-	-	-	-	-	-	-	-	M	E	Q	T	L	D	-	-	-	-	-	-	-	-	-	-	-	-	-	-	L	Y	A	M	E	R	-	-	-	-	-	-	-	-	-	-	-	-	-
A4YHI1_METS5(C)/82-161	Q	I	Q	N	I	V	A	S	A	N	M	H	V	H	V	N	-	-	-	-	-	-	-	-	-	-	-	-	-	-	L	D	K	A	A	F	-	-	-	-	-	-	-	-	-	-	-	-	-
E6N8Z6_9ARCH(N)/10-89	E	I	Q	N	V	V	S	S	V	T	L	F	Q	K	L	D	-	-	-	-	-	-	-	-	-	-	-	-	-	-	L	A	Q	I	Q	R	-	-	-	-	-	-	-	-	-	-	-	-	-
E6N8Z6_9ARCH(C)/101-180	E	I	Q	N	I	V	A	S	I	D	L	H	G	R	I	D	-	-	-	-	-	-	-	-	-	-	-	-	-	-	L	E	R	A	A	T	-	-	-	-	-	-	-	-	-	-	-	-	-
M7T8H6_9ARCH(N)/9-88	S	I	E	N	V	V	A	S	A	S	L	D	Q	K	I	D	-	-	-	-	-	-	-	-	-	-	-	-	-	-	L	L	A	I	M	K	-	-	-	-	-	-	-	-	-	-	-	-	-
M7T8H6_9ARCH(C)/100-179	V	I	Q	N	I	V	A	S	A	N	L	H	G	K	I	D	-	-	-	-	-	-	-	-	-	-	-	-	-	-	L	E	T	A	A	D	-	-	-	-	-	-	-	-	-	-	-	-	-
TBP1_METMA(N)/7-86	K	I	E	N	V	V	A	S	T	K	L	A	E	E	F	D	-	-	-	-	-	-	-	-	-	-	-	-	-	-	L	T	V	I	E	S	-	-	-	-	-	-	-	-	-	-	-	-	-
TBP1_METMA(C)/98-179	T	V	Q	N	I	V	A	S	A	D	L	H	T	I	L	N	L	N	-	-	-	-	-	-	-	-	-	-	-	-	A	I	A	I	G	L	-	-	-	-	-	-	-	-	-	-	-	-	-
TBP2_METMA(N)/7-86	K	I	E	N	V	V	A	S	T	K	L	A	E	E	F	D	-	-	-	-	-	-	-	-	-	-	-	-	-	-	L	T	V	I	E	S	-	-	-	-	-	-	-	-	-	-	-	-	-
TBP2_METMA(C)/98-179	T	V	Q	N	I	V	A	S	A	D	L	H	T	I	L	N	L	N	-	-	-	-	-	-	-	-	-	-	-	-	A	I	A	I	G	L	-	-	-	-	-	-	-	-	-	-	-	-	-
TBP3_METMA(N)/6-86	T	I	E	N	V	V	A	S	T	R	L	A	E	D	F	D	L	-	-	-	-	-	-	-	-	-	-	-	-	-	E	K	M	M	E	S	-	-	-	-	-	-	-	-	-	-	-	-	-
TBP3_METMA(C)/99-180	R	V	Q	N	I	V	A	S	A	D	L	K	T	N	L	N	L	N	-	-	-	-	-	-	-	-	-	-	-	-	T	I	A	I	A	F	-	-	-	-	-	-	-	-	-	-	-	-	-
E2RU70_GIAIC(N)/19-97	K	V	V	G	Y	N	C	R	F	S	L	G	F	N	V	D	-	-	-	-	-	-	-	-	-	-	-	-	-	-	M	R	L	L	A	A	-	-	-	-	-	-	-	-	-	-	-	-	-
E2RU70_GIAIC(C)/111-196	T	V	V	S	I	T	C	L	T	D	L	G	H	G	I	R	-	-	-	-	-	-	-	-	-	-	-	-	-	-	L	D	A	A	A	A	A	T	I	S	-	-	-	-	-	-	-	-	-
A2DQT7_TRIVA(N)/53-132	K	V	V	N	I	V	A	C	V	D	Y	G	C	K	L	D	L	-	-	-	-	-	-	-	-	-	-	-	-	-	L	K	I	T	S	S	-	-	-	-	-	-	-	-	-	-	-	-	-
A2DQT7_TRIVA(C)/144-226	S	I	A	N	M	V	A	T	M	D	C	K	F	P	I	H	L	-	-	-	-	-	-	-	-	-	-	-	-	-	E	S	I	A	S	S	P	G	-	-	-	-	-	-	-	-	-	-	-
Q4QD71_LEIMA(N)/95-175	V	V	V	A	V	Q	A	Q	A	S	I	P	V	G	I	N	L	-	-	-	-	-	-	-	-	-	-	-	-	-	A	E	L	S	C	A	-	-	-	-	-	-	-	-	-	-	-	-	-
Q4QD71_LEIMA(C)/187-285	R	V	R	S	I	A	A	R	F	N	V	C	S	P	I	R	L	-	-	-	-	-	-	-	-	-	-	-	-	-	D	K	L	A	A	Y	Q	L	D	P	A	M	S	I	G	V	-	-	-
Q8I9Q5_TRYCR(N)/81-161	V	I	V	G	I	I	A	Q	A	K	L	G	V	G	V	D	-	-	-	-	-	-	-	-	-	-	-	-	-	-	L	C	A	L	S	C	-	-	-	-	-	-	-	-	-	-	-	-	-
Q8I9Q5_TRYCR(C)/173-259	R	V	R	S	V	T	A	R	F	D	V	G	H	P	I	R	-	-	-	-	-	-	-	-	-	-	-	-	-	-	L	E	E	L	A	Q	H	-	-	-	-	-	-	-	-	-	-	-	-
D2V730_NAEGR(N)/134-213	V	I	Q	N	V	V	S	T	V	N	L	A	C	E	L	K	-	-	-	-	-	-	-	-	-	-	-	-	-	-	L	K	M	I	A	L	-	-	-	-	-	-	-	-	-	-	-	-	-
D2V730_NAEGR(C)/224-304	K	I	Q	N	I	V	G	S	C	D	V	G	F	P	V	R	L	-	-	-	-	-	-	-	-	-	-	-	-	-	E	G	L	N	C	Q	-	-	-	-	-	-	-	-	-	-	-	-	-
TBP_PLAFA(N)/51-130	N	I	H	N	I	I	S	S	A	N	L	C	I	D	I	N	-	-	-	-	-	-	-	-	-	-	-	-	-	-	L	R	L	V	A	V	-	-	-	-	-	-	-	-	-	-	-	-	-
TBP_PLAFA(C)/142-225	K	I	E	N	I	I	A	S	A	N	C	N	I	P	I	R	-	-	-	-	-	-	-	-	-	-	-	-	-	-	L	E	V	L	A	H	D	-	-	-	-	-	-	-	-	-	-	-	-
B8CCX9_THAPS(N)/1-73	-	-	-	-	-	-	-	T	A	D	L	G	V	R	L	D	-	-	-	-	-	-	-	-	-	-	-	-	-	-	L	K	Q	I	A	L	-	-	-	-	-	-	-	-	-	-	-	-	-
B8CCX9_THAPS(C)/88-165	N	V	V	G	T	V	D	V	G	F	P	I	R	L	E	G	-	-	-	-	-	-	-	-	-	-	-	-	-	-	V	V	Y	A	-	-	-	-	-	-	-	-	-	-	-	-	-	-	-
X6NZS6_RETFI(N)/178-257	K	I	T	A	M	N	L	S	T	N	I	G	M	T	L	N	-	-	-	-	-	-	-	-	-	-	-	-	-	-	L	H	E	L	S	R	-	-	-	-	-	-	-	-	-	-	-	-	-
X6NZS6_RETFI(C)/276-354	G	L	S	G	T	A	K	L	A	H	G	I	D	L	K	G	-	-	-	-	-	-	-	-	-	-	-	-	-	-	L	E	R	G	-	-	-	-	-	-	-	-	-	-	-	-	-	-	-
TBP_TETTH(N)/52-131	K	L	Q	N	I	V	S	T	V	N	L	S	T	K	L	D	-	-	-	-	-	-	-	-	-	-	-	-	-	-	L	K	Q	I	A	L	-	-	-	-	-	-	-	-	-	-	-	-	-
TBP_TETTH(C)/142-222	K	I	Q	N	I	V	G	S	T	D	V	K	F	P	I	N	-	-	-	-	-	-	-	-	-	-	-	-	-	-	L	D	H	L	E	Q	D	-	-	-	-	-	-	-	-	-	-	-	-
TBP1_ARATH(N)/24-103	T	L	Q	N	I	V	S	T	V	N	L	D	C	K	L	D	-	-	-	-	-	-	-	-	-	-	-	-	-	-	L	K	A	I	A	L	-	-	-	-	-	-	-	-	-	-	-	-	-
TBP1_ARATH(C)/114-194	K	I	Q	N	I	V	G	S	C	D	V	K	F	P	I	R	-	-	-	-	-	-	-	-	-	-	-	-	-	-	L	E	G	L	A	Y	S	-	-	-	-	-	-	-	-	-	-	-	-
M1UPT6_CYAM1(N)/44-123	R	L	Q	N	V	V	A	S	V	N	L	L	C	P	L	D	-	-	-	-	-	-	-	-	-	-	-	-	-	-	L	R	H	I	A	M	-	-	-	-	-	-	-	-	-	-	-	-	-
M1UPT6_CYAM1(C)/135-215	E	L	H	N	L	V	A	S	A	D	V	R	F	P	I	R	-	-	-	-	-	-	-	-	-	-	-	-	-	-	L	E	A	L	A	H	A	-	-	-	-	-	-	-	-	-	-	-	-
TBP_DICDI(N)/26-105	T	L	Q	N	I	V	S	T	V	N	M	A	T	E	L	D	-	-	-	-	-	-	-	-	-	-	-	-	-	-	L	K	A	I	A	L	-	-	-	-	-	-	-	-	-	-	-	-	-
TBP_DICDI(C)/116-196	K	I	Q	N	I	V	G	S	C	D	V	K	F	P	I	K	-	-	-	-	-	-	-	-	-	-	-	-	-	-	L	E	L	L	H	N	A	-	-	-	-	-	-	-	-	-	-	-	-
J9W3T2_CRYNH(N)/57-136	T	L	Q	N	I	V	A	T	V	N	L	D	C	R	L	D	-	-	-	-	-	-	-	-	-	-	-	-	-	-	L	K	T	I	A	L	-	-	-	-	-	-	-	-	-	-	-	-	-
J9W3T2_CRYNH(C)/147-227	K	I	Q	N	M	V	G	S	C	D	V	K	F	P	I	R	-	-	-	-	-	-	-	-	-	-	-	-	-	-	L	E	G	L	A	F	S	-	-	-	-	-	-	-	-	-	-	-	-
TBP_YEAST(N)/66-145	T	L	Q	N	I	V	A	T	V	T	L	G	C	R	L	D	-	-	-	-	-	-	-	-	-	-	-	-	-	-	L	K	T	V	A	L	-	-	-	-	-	-	-	-	-	-	-	-	-
TBP_YEAST(C)/156-236	K	I	Q	N	I	V	G	S	C	D	V	K	F	P	I	R	-	-	-	-	-	-	-	-	-	-	-	-	-	-	L	E	G	L	A	F	S	-	-	-	-	-	-	-	-	-	-	-	-
A9UR58_MONBE(N)/6-85	Y	C	R	N	L	V	A	T	V	T	F	N	C	K	L	D	-	-	-	-	-	-	-	-	-	-	-	-	-	-	L	K	H	I	A	N	-	-	-	-	-	-	-	-	-	-	-	-	-
A9UR58_MONBE(C)/97-177	Q	I	Q	N	M	V	G	S	C	D	V	R	F	P	I	R	-	-	-	-	-	-	-	-	-	-	-	-	-	-	L	E	G	L	A	A	N	-	-	-	-	-	-	-	-	-	-	-	-
B3S0L7_TRIAD(N)/29-108	Q	L	Q	N	I	V	S	T	V	N	L	G	C	R	L	E	-	-	-	-	-	-	-	-	-	-	-	-	-	-	L	Q	R	I	A	L	-	-	-	-	-	-	-	-	-	-	-	-	-
B3S0L7_TRIAD(C)/119-199	R	I	Q	N	M	V	G	S	C	D	V	K	F	P	I	R	-	-	-	-	-	-	-	-	-	-	-	-	-	-	L	E	G	L	V	L	A	-	-	-	-	-	-	-	-	-	-	-	-
TBP_CAEEL(N)/167-246	A	L	Q	N	I	V	S	T	V	N	L	G	V	Q	L	D	-	-	-	-	-	-	-	-	-	-	-	-	-	-	L	K	K	I	A	L	-	-	-	-	-	-	-	-	-	-	-	-	-
TBP_CAEEL(C)/257-337	M	V	Q	N	M	V	G	S	C	D	V	R	F	P	I	Q	-	-	-	-	-	-	-	-	-	-	-	-	-	-	L	E	G	L	C	I	T	-	-	-	-	-	-	-	-	-	-	-	-
TBP_DROME(N)/178-257	Q	L	Q	N	I	V	S	T	V	N	L	C	C	K	L	D	-	-	-	-	-	-	-	-	-	-	-	-	-	-	L	K	K	I	A	L	-	-	-	-	-	-	-	-	-	-	-	-	-
TBP_DROME(C)/268-348	K	I	Q	N	M	V	G	S	C	D	V	K	F	P	I	R	-	-	-	-	-	-	-	-	-	-	-	-	-	-	L	E	G	L	V	L	T	-	-	-	-	-	-	-	-	-	-	-	-
Q6Y9Q3_BRAFL(N)/154-233	Q	L	Q	N	I	V	S	T	V	N	L	G	C	K	L	D	-	-	-	-	-	-	-	-	-	-	-	-	-	-	L	K	K	I	A	L	-	-	-	-	-	-	-	-	-	-	-	-	-
Q6Y9Q3_BRAFL(C)/244-324	K	I	Q	N	M	V	G	S	C	D	V	K	F	P	I	R	-	-	-	-	-	-	-	-	-	-	-	-	-	-	L	E	G	L	V	L	T	-	-	-	-	-	-	-	-	-	-	-	-
TBP_HUMAN(N)/164-243	Q	L	Q	N	I	V	S	T	V	N	L	G	C	K	L	D	-	-	-	-	-	-	-	-	-	-	-	-	-	-	L	K	T	I	A	L	-	-	-	-	-	-	-	-	-	-	-	-	-
TBP_HUMAN(C)/254-334	K	I	Q	N	M	V	G	S	C	D	V	K	F	P	I	R	-	-	-	-	-	-	-	-	-	-	-	-	-	-	L	E	G	L	V	L	T	-	-	-	-	-	-	-	-	-	-	-	-
TBPL1_HUMAN(N)/12-90	L	I	T	N	V	V	C	V	F	R	T	R	C	H	L	N	-	-	-	-	-	-	-	-	-	-	-	-	-	-	L	R	K	I	A	L	-	-	-	-	-	-	-	-	-	-	-	-	-
TBPL1_HUMAN(C)/101-180	K	V	V	N	V	L	A	V	C	N	M	P	F	E	I	R	-	-	-	-	-	-	-	-	-	-	-	-	-	-	L	P	E	F	T	K	N	-	-	-	-	-	-	-	-	-	-	-	-
TBPL1_CHICK(N)/12-90	L	I	T	N	V	V	C	V	F	R	T	R	C	H	L	N	-	-	-	-	-	-	-	-	-	-	-	-	-	-	L	R	K	I	A	L	-	-	-	-	-	-	-	-	-	-	-	-	-
TBPL1_CHICK(C)/101-180	K	V	V	N	V	L	A	V	C	N	M	P	F	E	I	R	-	-	-	-	-	-	-	-	-	-	-	-	-	-	L	P	E	F	T	K	N	-	-	-	-	-	-	-	-	-	-	-	-
TBPL1_XENTR(N)/12-90	I	I	T	N	V	V	C	V	F	R	T	R	C	H	L	N	-	-	-	-	-	-	-	-	-	-	-	-	-	-	L	R	K	I	A	L	-	-	-	-	-	-	-	-	-	-	-	-	-
TBPL1_XENTR(C)/101-180	K	V	V	N	V	L	A	V	C	T	M	P	F	E	I	R	-	-	-	-	-	-	-	-	-	-	-	-	-	-	L	A	E	F	T	K	Q	-	-	-	-	-	-	-	-	-	-	-	-
TBPL1_DANRE(N)/12-90	I	V	T	N	V	V	S	V	F	R	T	R	C	H	L	N	-	-	-	-	-	-	-	-	-	-	-	-	-	-	L	R	T	I	G	L	-	-	-	-	-	-	-	-	-	-	-	-	-
TBPL1_DANRE(C)/101-180	K	V	V	N	V	L	A	V	C	S	M	P	F	Q	I	R	-	-	-	-	-	-	-	-	-	-	-	-	-	-	L	I	E	F	T	K	N	-	-	-	-	-	-	-	-	-	-	-	-
C3ZCV2_BRAFL(N)/35-113	D	I	A	N	V	V	C	S	F	R	A	R	C	H	L	N	-	-	-	-	-	-	-	-	-	-	-	-	-	-	L	R	M	I	A	L	-	-	-	-	-	-	-	-	-	-	-	-	-
C3ZCV2_BRAFL(C)/124-203	K	V	V	N	V	L	G	I	C	A	M	P	F	T	I	K	-	-	-	-	-	-	-	-	-	-	-	-	-	-	I	T	L	F	S	K	H	-	-	-	-	-	-	-	-	-	-	-	-
W4YQN9_STRPU(N)/101-179	Y	I	N	N	V	V	C	A	F	G	V	R	C	H	L	N	-	-	-	-	-	-	-	-	-	-	-	-	-	-	L	R	R	I	G	Q	-	-	-	-	-	-	-	-	-	-	-	-	-
W4YQN9_STRPU(C)/190-270	K	V	V	N	V	L	G	T	C	S	M	P	F	A	I	R	-	-	-	-	-	-	-	-	-	-	-	-	-	-	I	R	D	F	S	E	K	-	-	-	-	-	-	-	-	-	-	-	-
Q7KA83_DROME(N)/108-186	V	I	N	N	V	V	C	S	F	S	V	G	C	H	L	K	-	-	-	-	-	-	-	-	-	-	-	-	-	-	L	R	E	I	A	L	-	-	-	-	-	-	-	-	-	-	-	-	-
Q7KA83_DROME(C)/197-278	R	I	V	N	V	L	G	T	C	S	M	P	W	A	I	K	-	-	-	-	-	-	-	-	-	-	-	-	-	-	I	V	N	F	S	E	R	-	-	-	-	-	-	-	-	-	-	-	-
B2D6P4_CAEEL(N)/269-347	Q	I	R	N	V	V	C	N	Y	T	L	P	L	H	I	D	-	-	-	-	-	-	-	-	-	-	-	-	-	-	L	R	K	L	A	M	-	-	-	-	-	-	-	-	-	-	-	-	-
B2D6P4_CAEEL(C)/362-442	R	V	N	N	V	L	A	T	C	R	L	P	F	G	I	K	-	-	-	-	-	-	-	-	-	-	-	-	-	-	I	E	E	V	A	A	K	-	-	-	-	-	-	-	-	-	-	-	-
TBPL2_HUMAN(N)/201-280	Q	L	Q	N	I	V	S	T	V	N	L	A	C	K	L	D	-	-	-	-	-	-	-	-	-	-	-	-	-	-	L	K	K	I	A	L	-	-	-	-	-	-	-	-	-	-	-	-	-
TBPL2_HUMAN(C)/291-371	K	I	Q	N	M	V	G	S	C	D	V	R	F	P	I	R	-	-	-	-	-	-	-	-	-	-	-	-	-	-	L	E	G	L	V	L	T	-	-	-	-	-	-	-	-	-	-	-	-
A6H910_CHICK(N)/153-232	Q	L	Q	N	I	V	S	T	V	N	L	A	C	K	L	D	-	-	-	-	-	-	-	-	-	-	-	-	-	-	L	K	N	I	A	L	-	-	-	-	-	-	-	-	-	-	-	-	-
A6H910_CHICK(C)/243-323	K	I	Q	N	M	V	G	S	C	D	V	R	F	P	I	R	-	-	-	-	-	-	-	-	-	-	-	-	-	-	L	E	G	L	V	L	T	-	-	-	-	-	-	-	-	-	-	-	-
TBPL2_XENTR(N)/147-226	Q	L	Q	N	I	V	S	T	V	N	L	A	C	K	L	D	-	-	-	-	-	-	-	-	-	-	-	-	-	-	L	K	K	I	A	L	-	-	-	-	-	-	-	-	-	-	-	-	-
TBPL2_XENTR(C)/237-317	K	I	Q	N	M	V	G	S	C	D	V	R	F	P	I	R	-	-	-	-	-	-	-	-	-	-	-	-	-	-	L	E	G	L	V	L	T	-	-	-	-	-	-	-	-	-	-	-	-
TBPL2_DANRE(N)/138-217	Q	L	Q	N	I	V	S	T	V	N	L	A	C	P	L	D	-	-	-	-	-	-	-	-	-	-	-	-	-	-	L	K	S	I	A	L	-	-	-	-	-	-	-	-	-	-	-	-	-
TBPL2_DANRE(C)/228-308	K	I	Q	N	M	V	G	S	C	D	V	C	F	P	I	R	-	-	-	-	-	-	-	-	-	-	-	-	-	-	L	E	G	L	V	L	T	-	-	-	-	-	-	-	-	-	-	-	-
TRF_DROME(N)/50-129	R	L	Q	N	I	V	A	T	F	S	V	N	C	E	L	D	-	-	-	-	-	-	-	-	-	-	-	-	-	-	L	K	A	I	N	S	-	-	-	-	-	-	-	-	-	-	-	-	-
TRF_DROME(C)/140-220	K	L	Q	N	I	V	A	T	V	D	L	R	F	P	I	R	-	-	-	-	-	-	-	-	-	-	-	-	-	-	L	E	N	L	N	H	V	-	-	-	-	-	-	-	-	-	-	-	-
B3RRW2_TRIAD(N)/34-113	Q	I	Q	N	V	V	S	T	F	N	L	K	C	S	L	K	-	-	-	-	-	-	-	-	-	-	-	-	-	-	L	R	D	I	A	S	-	-	-	-	-	-	-	-	-	-	-	-	-
B3RRW2_TRIAD(C)/124-204	Q	I	Q	N	I	V	G	S	C	D	V	K	F	H	I	S	-	-	-	-	-	-	-	-	-	-	-	-	-	-	L	E	G	L	V	V	T	-	-	-	-	-	-	-	-	-	-	-	-
A9UYM2_MONBE(N)/34-113	T	V	E	N	V	V	A	T	G	Y	F	S	G	K	V	N	-	-	-	-	-	-	-	-	-	-	-	-	-	-	L	A	E	V	Q	K	-	-	-	-	-	-	-	-	-	-	-	-	-
A9UYM2_MONBE(C)/125-205	K	I	H	N	V	V	G	K	V	D	V	G	F	K	I	D	-	-	-	-	-	-	-	-	-	-	-	-	-	-	L	H	K	L	H	M	E	-	-	-	-	-	-	-	-	-	-	-	-
TBP2_ARATH(N)/24-103	T	L	Q	N	I	V	S	T	V	N	L	D	C	K	L	D	-	-	-	-	-	-	-	-	-	-	-	-	-	-	L	K	A	I	A	L	-	-	-	-	-	-	-	-	-	-	-	-	-
TBP2_ARATH(C)/114-194	K	I	Q	N	I	V	G	S	C	D	V	K	F	P	I	R	-	-	-	-	-	-	-	-	-	-	-	-	-	-	L	E	G	L	A	Y	S	-	-	-	-	-	-	-	-	-	-	-	-
A0A0C5AZH5_ASF(N)/47-142	P	V	K	A	L	N	C	N	F	G	H	Q	C	L	P	G	-	-	-	-	-	-	-	-	-	-	-	-	-	-	Y	E	S	L	I	K	T	P	K	K	S	K	N	M	L	R	-	-	-
A0A0C5AZH5_ASF(C)/155-250	K	T	I	M	I	N	F	K	F	Q	I	N	S	V	S	P	R	V	I	I	H	-	-	-	-	-	-	-	-	-	L	K	K	F	A	A	L	L	-	-	-	-	-	-	-	-	-	-	-
C7U0H2_9PHYC(N)/33-133	K	I	T	T	I	T	M	V	S	S	F	I	Q	D	I	D	-	-	-	-	-	-	-	-	-	-	-	-	-	-	I	K	K	L	R	G	I	F	E	E	L	G	-	-	-	-	-	-	-
C7U0H2_9PHYC(C)/147-236	R	V	V	M	I	N	S	N	F	S	L	N	Y	N	I	N	-	-	-	-	-	-	-	-	-	-	-	-	-	-	L	M	R	V	A	Q	H	F	E	N	H	S	-	-	-	-	-	-	-
A0A159ZQD1_MIMIV(N)/93-207	K	I	S	T	I	T	L	D	C	K	L	G	T	L	I	D	-	-	-	-	-	-	-	-	-	-	-	-	-	-	V	D	L	F	A	K	N	V	I	L	K	E	D	Q	I	V	S	-	-
A0A159ZQD1_MIMIV(C)/233-330	K	I	R	M	I	N	S	D	F	K	L	D	Y	K	V	D	-	-	-	-	-	-	-	-	-	-	-	-	-	-	R	K	K	L	A	K	I	L	K	K	Y	H	G	Q	N	T	K	D	K
A0A142CK24_9VIRU(N)/7-137	Q	V	S	T	K	T	V	M	A	Y	T	N	V	T	F	N	-	-	-	-	-	-	-	-	-	-	-	-	-	-	L	R	N	I	F	D	-	-	-	-	-	-	-	-	-	-	-	-	-
A0A142CK24_9VIRU(C)/154-282	F	L	E	T	V	M	T	N	V	D	F	T	F	G	F	T	-	-	-	-	-	-	-	-	-	-	-	-	-	-	I	D	R	Q	V	L	N	T	V	M	N	S	E	K	Y	E	D	-	-
A0A0C5K842_9VIRU(N)/10-86	N	I	T	N	I	V	T	R	S	R	I	R	S	P	F	D	-	-	-	-	-	-	-	-	-	-	-	-	-	-	L	T	L	L	K	R	-	-	-	-	-	-	-	-	-	-	-	-	-
A0A0C5K842_9VIRU(C)/96-187	T	I	T	N	I	V	A	Y	S	K	L	H	L	Q	P	L	-	-	-	-	-	-	-	-	-	-	-	-	-	-	N	L	L	T	L	A	N	-	-	-	-	-	-	-	-	-	-	-	-
VF335_IIV6(C)/188-325	T	I	K	P	V	M	T	N	V	K	F	T	I	G	Y	K	I	S	-	-	-	-	-	-	-	-	-	-	-	-	I	V	K	A	L	N	F	F	E	N	R	K	D	-	-	-	-	-	-
VF335_IIV6(N)/102-174	G	D	I	V	E	E	Y	V	F	S	K	K	N	T	K	N	-	-	-	-	-	-	-	-	-	-	-	-	-	-	I	E	K	K	E	N	-	-	-	-	-	-	-	-	-	-	-	-	-
K7WK05_9VIRU(N)/115-196	A	V	E	K	A	M	L	S	E	S	E	G	K	S	M	V	-	-	-	-	-	-	-	-	-	-	-	-	-	-	I	N	R	A	R	M	-	-	-	-	-	-	-	-	-	-	-	-	-
K7WK05_9VIRU(C)/204-323	S	I	V	N	T	V	S	T	F	N	R	F	H	L	N	F	I	R	-	-	-	-	-	-	-	-	-	-	-	-	L	G	K	F	F	E	R	-	-	-	-	-	-	-	-	-	-	-	-
WP_011011583.1/20-92	-	-	-	-	-	-	-	-	W	D	K	E	V	K	I	E	-	-	-	-	-	-	-	-	-	-	-	-	-	-	I	S	K	L	A	Q	-	-	-	-	-	-	-	-	-	-	-	-	-
WP_013906577.1/13-89	-	-	I	L	V	Q	L	Y	L	W	E	D	V	K	I	D	-	-	-	-	-	-	-	-	-	-	-	-	-	-	L	K	K	V	A	Q	-	-	-	-	-	-	-	-	-	-	-	-	-
A0A0S1XCV1_9EURY/19-87	-	-	-	-	-	-	-	-	-	-	E	K	Y	D	I	D	-	-	-	-	-	-	-	-	-	-	-	-	-	-	M	E	E	L	C	E	-	-	-	-	-	-	-	-	-	-	-	-	-
A0A124FFE6_9EURY/61-130	-	-	-	-	-	-	-	-	-	-	-	E	V	T	L	D	-	-	-	-	-	-	-	-	-	-	-	-	-	-	L	K	R	T	T	E	-	-	-	-	-	-	-	-	-	-	-	-	-
G8ZJ06_PYRAB/12-91	-	G	I	L	V	Q	L	Y	Q	W	K	K	V	K	L	D	-	-	-	-	-	-	-	-	-	-	-	-	-	-	V	N	E	L	A	K	-	-	-	-	-	-	-	-	-	-	-	-	-
M0K2P0_9EURY/1-82	M	V	Q	N	L	V	C	T	P	E	L	G	E	S	L	D	-	-	-	-	-	-	-	-	-	-	-	-	-	-	P	N	A	L	A	I	V	L	-	-	-	-	-	-	-	-	-	-	-
A0A150JDU0_9EURY/12-95	I	I	T	N	I	V	A	T	G	R	F	P	N	D	V	D	-	-	-	-	-	-	-	-	-	-	-	-	-	-	I	V	K	A	Y	G	I	I	-	-	-	-	-	-	-	-	-	-	-
F0LM40_THEBM/25-92	-	-	-	-	-	-	-	-	-	-	-	-	-	K	L	D	-	-	-	-	-	-	-	-	-	-	-	-	-	-	L	D	K	V	S	E	-	-	-	-	-	-	-	-	-	-	-	-	-
A0A220T6H5_9POXV(N)/172-248	-	-	V	S	Q	P	W	I	K	T	I	S	K	R	M	R	-	-	-	-	-	-	-	-	-	-	-	-	-	-	V	D	-	-	-	-	-	-	-	-	-	-	-	-	-	-	-	-	-
A0A220T6H5_9POXV(C)/269-358	I	S	K	N	I	L	D	L	D	L	F	E	D	K	L	N	F	-	-	-	-	-	-	-	-	-	-	-	-	-	I	S	K	N	N	N	I	-	-	Y	G	I	K	N	F	K	I	G	M
Q9Q8W5_RFVKA(N)/172-248	-	-	E	C	Q	P	W	I	K	T	I	S	K	R	M	R	-	-	-	-	-	-	-	-	-	-	-	-	-	-	I	D	-	-	-	-	-	-	-	-	-	-	-	-	-	-	-	-	-
Q9Q8W5_RFVKA(C)/269-359	H	S	Q	T	I	I	T	L	E	T	F	E	E	K	I	N	K	-	-	-	-	-	-	-	-	-	-	-	-	-	I	K	D	V	R	R	C	-	-	Y	G	V	Y	N	F	K	V	G	M
A0A068ELR3_9POXV(N)/169-245	-	-	Q	K	N	P	W	I	K	S	I	S	K	K	L	T	-	-	-	-	-	-	-	-	-	-	-	-	-	-	L	D	-	-	-	-	-	-	-	-	-	-	-	-	-	-	-	-	-
A0A068ELR3_9POXV(C)/266-355	I	A	S	N	I	V	S	T	D	N	F	N	D	K	I	L	I	-	-	-	-	-	-	-	-	-	-	-	-	-	I	K	N	H	P	D	M	-	-	Y	G	I	H	N	F	K	I	G	M
A0A0A7MEU9_9POXV(N)/167-243	-	-	P	S	K	P	W	I	K	S	I	S	K	Q	L	R	-	-	-	-	-	-	-	-	-	-	-	-	-	-	V	D	-	-	-	-	-	-	-	-	-	-	-	-	-	-	-	-	-
A0A0A7MEU9_9POXV(C)/264-353	A	A	E	R	V	L	A	L	R	G	A	D	A	K	L	A	A	-	-	-	-	-	-	-	-	-	-	-	-	-	V	A	A	L	E	D	A	-	-	Y	G	V	R	N	F	K	I	G	M
Q6TUQ4_YMTV5(N)/170-246	-	-	N	T	N	P	W	I	K	S	V	S	K	R	M	R	-	-	-	-	-	-	-	-	-	-	-	-	-	-	V	D	-	-	-	-	-	-	-	-	-	-	-	-	-	-	-	-	-
Q6TUQ4_YMTV5(C)/267-356	T	S	N	E	I	M	T	S	N	S	F	E	D	K	I	K	I	-	-	-	-	-	-	-	-	-	-	-	-	-	I	K	S	K	K	D	D	-	-	Y	G	I	K	N	F	K	I	G	M
Q8JTR2_LSDVN(N)/172-248	-	-	E	S	Q	P	W	I	K	T	I	S	K	R	M	R	-	-	-	-	-	-	-	-	-	-	-	-	-	-	I	D	-	-	-	-	-	-	-	-	-	-	-	-	-	-	-	-	-
Q8JTR2_LSDVN(C)/269-358	N	S	V	S	I	L	N	L	T	K	F	D	D	K	I	A	K	-	-	-	-	-	-	-	-	-	-	-	-	-	I	K	T	V	K	N	E	-	-	Y	G	F	E	N	F	K	I	G	M
A0A1Z3GCQ9_9POXV(N)/167-243	-	-	P	A	K	P	W	I	K	S	I	S	K	Q	L	R	-	-	-	-	-	-	-	-	-	-	-	-	-	-	V	D	-	-	-	-	-	-	-	-	-	-	-	-	-	-	-	-	-
A0A1Z3GCQ9_9POXV(C)/264-353	A	A	E	R	V	V	A	L	P	N	A	A	E	K	L	N	A	-	-	-	-	-	-	-	-	-	-	-	-	-	V	D	A	M	R	D	A	-	-	Y	G	V	R	N	F	K	I	G	M
A0A1B1MRL6_9POXV(N)/170-246	-	-	A	E	K	P	W	I	K	S	I	L	K	H	M	K	-	-	-	-	-	-	-	-	-	-	-	-	-	-	I	E	-	-	-	-	-	-	-	-	-	-	-	-	-	-	-	-	-
A0A1B1MRL6_9POXV(C)/267-356	V	A	N	D	I	V	T	A	T	N	F	N	D	K	I	K	I	-	-	-	-	-	-	-	-	-	-	-	-	-	I	T	E	N	K	D	M	-	-	Y	G	I	G	N	F	R	I	G	M
Q1HTS5_9POXV(N)/173-249	-	-	A	D	R	P	W	I	K	S	I	V	K	R	L	R	-	-	-	-	-	-	-	-	-	-	-	-	-	-	V	D	-	-	-	-	-	-	-	-	-	-	-	-	-	-	-	-	-
Q1HTS5_9POXV(C)/270-359	A	A	A	R	V	A	A	A	G	S	F	D	E	K	M	A	L	-	-	-	-	-	-	-	-	-	-	-	-	-	I	A	D	G	A	G	D	-	-	Y	G	V	G	N	F	R	V	G	M
Q8V3I4_SWPV1(N)/169-244	-	-	-	N	K	P	W	I	K	T	M	S	K	R	M	R	-	-	-	-	-	-	-	-	-	-	-	-	-	-	I	D	-	-	-	-	-	-	-	-	-	-	-	-	-	-	-	-	-
Q8V3I4_SWPV1(C)/265-354	Y	Y	K	D	I	T	D	L	D	V	F	E	D	K	I	N	K	-	-	-	-	-	-	-	-	-	-	-	-	-	I	D	N	M	K	T	I	-	-	Y	G	I	N	N	F	K	V	G	M
A9J0U3_VACCA(N)/167-243	-	-	I	N	Q	P	W	I	K	T	I	S	K	R	M	R	-	-	-	-	-	-	-	-	-	-	-	-	-	-	V	D	-	-	-	-	-	-	-	-	-	-	-	-	-	-	-	-	-
A9J0U3_VACCA(C)/264-355	V	V	N	H	V	L	T	A	T	A	L	D	E	K	L	F	L	-	-	-	-	-	-	-	-	-	-	-	-	-	I	K	K	M	A	E	H	D	V	Y	G	V	S	N	F	K	I	G	M
Q9J545_FOWPN(N)/169-245	-	-	Q	K	N	P	W	I	K	S	I	S	K	K	L	T	-	-	-	-	-	-	-	-	-	-	-	-	-	-	L	D	-	-	-	-	-	-	-	-	-	-	-	-	-	-	-	-	-
Q9J545_FOWPN(C)/266-355	V	A	S	D	I	V	S	T	D	N	F	N	E	K	I	L	I	-	-	-	-	-	-	-	-	-	-	-	-	-	I	K	K	H	P	N	M	-	-	Y	G	I	H	N	F	K	I	G	M
A0A223FMX3_9POXV(N)/167-243	-	-	V	N	Q	P	W	I	K	T	I	S	K	R	M	R	-	-	-	-	-	-	-	-	-	-	-	-	-	-	I	D	-	-	-	-	-	-	-	-	-	-	-	-	-	-	-	-	-
A0A223FMX3_9POXV(C)/264-355	L	I	R	N	V	L	L	V	N	T	L	D	E	K	I	S	L	-	-	-	-	-	-	-	-	-	-	-	-	-	I	K	K	M	Y	D	D	N	I	Y	G	V	H	N	F	K	I	G	M
G3EI19_9POXV(N)/168-244	-	-	V	N	Q	P	W	I	K	T	I	S	K	R	M	R	-	-	-	-	-	-	-	-	-	-	-	-	-	-	I	D	-	-	-	-	-	-	-	-	-	-	-	-	-	-	-	-	-
G3EI19_9POXV(C)/265-356	L	I	K	N	V	L	S	V	D	I	L	D	E	K	I	S	I	-	-	-	-	-	-	-	-	-	-	-	-	-	I	K	K	M	Y	D	D	N	V	Y	G	I	V	N	F	K	I	G	M
Q0NP66_9POXV(N)/167-243	-	-	I	N	Q	P	W	I	K	T	I	S	K	R	M	R	-	-	-	-	-	-	-	-	-	-	-	-	-	-	V	D	-	-	-	-	-	-	-	-	-	-	-	-	-	-	-	-	-
Q0NP66_9POXV(C)/264-355	V	V	N	H	V	L	T	A	T	A	L	D	E	K	L	F	L	-	-	-	-	-	-	-	-	-	-	-	-	-	I	K	K	M	A	E	H	D	V	Y	G	V	S	N	F	K	I	G	M
A0A1L3IZN9_9POXV(N)/170-246	-	-	E	T	R	P	W	I	K	T	I	S	K	H	M	R	-	-	-	-	-	-	-	-	-	-	-	-	-	-	I	D	-	-	-	-	-	-	-	-	-	-	-	-	-	-	-	-	-
A0A1L3IZN9_9POXV(C)/267-356	V	S	D	I	I	I	K	S	T	E	F	I	D	K	I	N	F	-	-	-	-	-	-	-	-	-	-	-	-	-	I	K	E	Y	N	D	V	-	-	Y	G	I	Y	N	F	K	I	G	M
VITF3_VAR67(N)/167-243	-	-	I	N	Q	P	W	I	K	T	I	S	K	R	M	R	-	-	-	-	-	-	-	-	-	-	-	-	-	-	V	N	-	-	-	-	-	-	-	-	-	-	-	-	-	-	-	-	-
VITF3_VAR67(C)/264-355	V	V	N	H	V	L	T	A	T	A	L	D	E	K	L	F	L	-	-	-	-	-	-	-	-	-	-	-	-	-	I	K	K	M	A	K	H	D	V	Y	G	V	S	N	F	K	I	G	M
A0A097IVV3_9POXV(N)/170-246	-	-	E	T	R	P	W	I	K	T	I	S	K	H	M	R	-	-	-	-	-	-	-	-	-	-	-	-	-	-	I	D	-	-	-	-	-	-	-	-	-	-	-	-	-	-	-	-	-
A0A097IVV3_9POXV(C)/267-356	V	S	D	I	I	I	K	S	T	N	F	I	D	K	I	N	N	-	-	-	-	-	-	-	-	-	-	-	-	-	I	K	K	N	S	D	V	-	-	Y	G	I	Y	N	F	K	I	G	M
Q8QMT0_COWPX(N)/167-243	-	-	I	N	Q	P	W	I	K	T	I	S	K	R	M	R	-	-	-	-	-	-	-	-	-	-	-	-	-	-	V	D	-	-	-	-	-	-	-	-	-	-	-	-	-	-	-	-	-
Q8QMT0_COWPX(C)/264-355	I	V	N	H	V	L	T	A	T	A	L	D	E	K	L	F	L	-	-	-	-	-	-	-	-	-	-	-	-	-	I	K	K	M	A	E	H	D	V	Y	G	V	S	N	F	K	I	G	M
VITF3_VACCC(N)/167-243	-	-	I	N	Q	P	W	I	K	T	I	S	K	R	M	R	-	-	-	-	-	-	-	-	-	-	-	-	-	-	V	D	-	-	-	-	-	-	-	-	-	-	-	-	-	-	-	-	-
VITF3_VACCC(C)/264-355	V	V	N	H	V	L	T	A	T	A	L	D	E	K	L	F	L	-	-	-	-	-	-	-	-	-	-	-	-	-	I	K	K	M	A	E	H	D	V	Y	G	V	S	N	F	K	I	G	M
Q08FM8_DPV83(N)/181-257	-	-	N	S	Q	P	W	I	K	T	I	T	K	R	M	R	-	-	-	-	-	-	-	-	-	-	-	-	-	-	I	D	-	-	-	-	-	-	-	-	-	-	-	-	-	-	-	-	-
Q08FM8_DPV83(C)/278-367	I	S	L	T	V	L	S	A	T	T	F	D	E	K	M	N	Q	-	-	-	-	-	-	-	-	-	-	-	-	-	I	K	I	N	E	H	E	-	-	Y	G	I	S	N	F	G	I	G	M
A0A0M3ZHZ9_9POXV(N)/169-245	-	-	K	N	K	P	W	I	K	S	I	S	K	K	L	T	-	-	-	-	-	-	-	-	-	-	-	-	-	-	L	D	-	-	-	-	-	-	-	-	-	-	-	-	-	-	-	-	-
A0A0M3ZHZ9_9POXV(C)/266-355	I	V	S	N	I	V	N	A	E	S	F	E	E	K	I	R	M	-	-	-	-	-	-	-	-	-	-	-	-	-	I	K	E	Y	S	Y	I	-	-	Y	G	I	Y	N	F	K	I	G	M
A0A0K1LDP5_9POXV(N)/167-243	-	-	I	N	Q	P	W	I	K	T	I	S	K	R	M	R	-	-	-	-	-	-	-	-	-	-	-	-	-	-	V	D	-	-	-	-	-	-	-	-	-	-	-	-	-	-	-	-	-
A0A0K1LDP5_9POXV(C)/264-355	V	V	N	H	V	L	T	A	T	A	L	D	E	K	L	F	L	-	-	-	-	-	-	-	-	-	-	-	-	-	I	K	K	M	A	E	H	D	V	Y	G	V	S	N	F	K	I	G	M
Q6TV88_9POXV(N)/167-243	-	-	P	S	K	P	W	I	K	S	I	S	K	Q	L	R	-	-	-	-	-	-	-	-	-	-	-	-	-	-	V	D	-	-	-	-	-	-	-	-	-	-	-	-	-	-	-	-	-
Q6TV88_9POXV(C)/264-353	A	S	A	R	V	L	A	L	D	G	A	D	A	K	I	A	A	-	-	-	-	-	-	-	-	-	-	-	-	-	I	E	D	M	R	H	A	-	-	Y	G	V	R	N	F	K	I	G	M
VITF3_VACCW(N)/167-243	-	-	I	N	Q	P	W	I	K	T	I	S	K	R	M	R	-	-	-	-	-	-	-	-	-	-	-	-	-	-	V	D	-	-	-	-	-	-	-	-	-	-	-	-	-	-	-	-	-
VITF3_VACCW(C)/264-355	V	V	N	H	V	L	T	A	T	A	L	D	E	K	L	F	L	-	-	-	-	-	-	-	-	-	-	-	-	-	I	K	K	M	A	E	H	D	V	Y	G	V	S	N	F	K	I	G	M
Q9Q8I7_MYXVL(N)/172-248	-	-	E	C	Q	P	W	I	K	T	I	S	K	R	M	R	-	-	-	-	-	-	-	-	-	-	-	-	-	-	I	D	-	-	-	-	-	-	-	-	-	-	-	-	-	-	-	-	-
Q9Q8I7_MYXVL(C)/269-359	H	S	E	T	I	I	A	L	E	T	F	E	E	K	I	N	K	-	-	-	-	-	-	-	-	-	-	-	-	-	I	K	D	V	R	R	C	-	-	Y	G	V	Y	N	F	K	V	G	M
A0A0G3G2N3_RACVI(N)/167-243	-	-	I	N	Q	P	W	I	K	T	I	S	K	R	M	R	-	-	-	-	-	-	-	-	-	-	-	-	-	-	V	D	-	-	-	-	-	-	-	-	-	-	-	-	-	-	-	-	-
A0A0G3G2N3_RACVI(C)/264-355	I	V	N	N	V	L	T	A	S	T	L	D	E	K	I	F	L	-	-	-	-	-	-	-	-	-	-	-	-	-	I	K	K	M	A	E	H	D	V	Y	G	V	S	N	F	K	I	G	M
Q070A5_CPRVZ(N)/171-247	-	-	R	D	K	P	W	I	K	S	V	R	K	E	L	V	-	-	-	-	-	-	-	-	-	-	-	-	-	-	V	R	-	-	-	-	-	-	-	-	-	-	-	-	-	-	-	-	-
Q070A5_CPRVZ(C)/268-357	D	A	A	R	V	M	A	A	G	T	L	R	E	K	L	A	A	-	-	-	-	-	-	-	-	-	-	-	-	-	V	A	R	H	R	E	N	-	-	Y	G	V	R	N	F	G	V	G	I
Q6VZ85_CNPV(N)/169-245	-	-	K	N	K	P	W	I	K	S	I	S	K	K	L	T	-	-	-	-	-	-	-	-	-	-	-	-	-	-	L	Y	-	-	-	-	-	-	-	-	-	-	-	-	-	-	-	-	-
Q6VZ85_CNPV(C)/266-355	V	A	E	K	I	V	T	T	E	D	F	N	E	K	I	N	M	-	-	-	-	-	-	-	-	-	-	-	-	-	I	K	E	H	Y	D	M	-	-	Y	G	I	Q	N	F	K	I	G	M
D3IZP8_9POXV(N)/167-243	-	-	P	S	K	P	W	I	K	S	I	S	K	Q	L	R	-	-	-	-	-	-	-	-	-	-	-	-	-	-	V	D	-	-	-	-	-	-	-	-	-	-	-	-	-	-	-	-	-
D3IZP8_9POXV(C)/264-353	A	A	A	R	V	V	A	L	P	D	A	D	A	K	L	A	A	-	-	-	-	-	-	-	-	-	-	-	-	-	V	R	G	L	A	D	C	-	-	Y	G	V	R	N	F	K	I	G	M
Q6TVM0_ORFSA(N)/167-243	-	-	P	S	K	P	W	I	K	S	I	S	K	Q	L	R	-	-	-	-	-	-	-	-	-	-	-	-	-	-	V	D	-	-	-	-	-	-	-	-	-	-	-	-	-	-	-	-	-
Q6TVM0_ORFSA(C)/264-353	A	A	A	R	V	V	A	L	P	D	A	D	A	K	L	E	A	-	-	-	-	-	-	-	-	-	-	-	-	-	V	R	G	L	A	D	C	-	-	Y	G	V	R	N	F	K	I	G	M
[truncated: 160 more columns]
