# Supplementary material for: Molecular determinants underlying functional innovations of TBP and their impact on transcription initiation
Source: Nat Commun. 2020 May 13;11:2384. doi: 10.1038/s41467-020-16182-z (PMC7221094; doi:10.1038/s41467-020-16182-z)
Supplement: Supplementary file 4 — Supplementary Data 1-16 [file 41467_2020_16182_MOESM4_ESM.zip › 5_Ravarani_et_al_TBP_functional_innovation_Suppl_Data/1. TBP Multiple Sequence Alignment/Supplementary_Data_RefMSA_expanded_final_submission.csv]

CTN	Superkingdom	Organism	S1.1	S1.2	S1.3	S1.4	S1.5	S1.6	S1.7	S1.8	S1.9	S1.10	L1.1	L1.2	L1.3	L1.4	L1.5	L1.6	L1.7	L1.8	L1.9	L1.10	L1.11	L1.12	L1.13	L1.14	L1.15	L1.16	L1.17	L1.18	L1.19	L1.20	H1.1	H1.2	H1.3	H1.4	H1.5	H1.6	H1.7	H1.8	H1.9	H1.10	H1.11	H1.12	H1.13	H1.14	H1.15	H1.16	H1.17
TBP_HUMAN(C)/254-334	Eukaryota	Homo sapiens	K	I	Q	N	M	V	G	S	C	D	V	K	F	P	I	R	-	-	-	-	-	-	-	-	-	-	-	-	-	-	L	E	G	L	V	L	T	-	-	-	-	-	-	-	-	-	-
D2MQ83_9FIRM/1-68	Bacteria	Bulleidia extructa	-	-	-	-	-	-	-	-	-	-	-	-	-	M	L	N	S	E	Q	-	-	-	-	-	-	-	-	-	-	-	A	D	R	L	Y	H	-	-	-	-	-	-	-	-	-	-	-
TBP_PYRWO(N)/10-89	Archaea	Pyrococcus woesei	R	I	E	N	I	V	A	S	V	D	L	F	A	Q	L	D	-	-	-	-	-	-	-	-	-	-	-	-	-	-	L	E	K	V	L	D	-	-	-	-	-	-	-	-	-	-	-
Q08FM8_DPV83(N)/181-257	dsDNA viruses	Deerpox virus	-	-	N	S	Q	P	W	I	K	T	I	T	K	R	M	R	-	-	-	-	-	-	-	-	-	-	-	-	-	-	I	D	-	-	-	-	-	-	-	-	-	-	-	-	-	-	-
Q9Q8I7_MYXVL(C)/269-359	dsDNA viruses	Myxoma virus	H	S	E	T	I	I	A	L	E	T	F	E	E	K	I	N	K	-	-	-	-	-	-	-	-	-	-	-	-	-	I	K	D	V	R	R	C	-	-	Y	G	V	Y	N	F	K	V
Q8I9Q5_TRYCR(N)/81-161	Eukaryota	Trypanosoma cruzi	V	I	V	G	I	I	A	Q	A	K	L	G	V	G	V	D	-	-	-	-	-	-	-	-	-	-	-	-	-	-	L	C	A	L	S	C	-	-	-	-	-	-	-	-	-	-	-
A0A1B1MRL6_9POXV(C)/267-356	dsDNA viruses	Pteropox virus	V	A	N	D	I	V	T	A	T	N	F	N	D	K	I	K	I	-	-	-	-	-	-	-	-	-	-	-	-	-	I	T	E	N	K	D	M	-	-	Y	G	I	G	N	F	R	I
Q9J545_FOWPN(C)/266-355	dsDNA viruses	Fowlpox virus	V	A	S	D	I	V	S	T	D	N	F	N	E	K	I	L	I	-	-	-	-	-	-	-	-	-	-	-	-	-	I	K	K	H	P	N	M	-	-	Y	G	I	H	N	F	K	I
J9W3T2_CRYNH(N)/57-136	Eukaryota	Cryptococcus neoformans	T	L	Q	N	I	V	A	T	V	N	L	D	C	R	L	D	-	-	-	-	-	-	-	-	-	-	-	-	-	-	L	K	T	I	A	L	-	-	-	-	-	-	-	-	-	-	-
TBP_AERPE(C)/115-194	Archaea	Aeropyrum pernix	Q	I	Q	N	I	V	A	S	A	N	L	K	V	Y	I	D	-	-	-	-	-	-	-	-	-	-	-	-	-	-	L	E	K	A	A	L	-	-	-	-	-	-	-	-	-	-	-
A0A2T2RX22_9CYAN/6-93	Bacteria	Cyanobacteria bacterium	E	I	V	N	I	V	S	S	T	N	L	G	K	E	L	D	L	E	A	V	A	N	S	Y	E	I	N	E	L	D	-	-	-	-	-	-	-	-	-	-	-	-	-	-	-	-	-
A0A0C5K842_9VIRU(N)/10-86	unclassified archaeal viruses	ANMV-1 virus	N	I	T	N	I	V	T	R	S	R	I	R	S	P	F	D	-	-	-	-	-	-	-	-	-	-	-	-	-	-	L	T	L	L	K	R	-	-	-	-	-	-	-	-	-	-	-
A0A223FMX3_9POXV(C)/264-355	dsDNA viruses	Murmansk poxvirus	L	I	R	N	V	L	L	V	N	T	L	D	E	K	I	S	L	-	-	-	-	-	-	-	-	-	-	-	-	-	I	K	K	M	Y	D	D	N	I	Y	G	V	H	N	F	K	I
A0A142CK24_9VIRU(C)/154-282	dsDNA viruses	Brazilian marseillevirus	F	L	E	T	V	M	T	N	V	D	F	T	F	G	F	T	-	-	-	-	-	-	-	-	-	-	-	-	-	-	I	D	R	Q	V	L	N	T	V	M	N	S	E	K	Y	E	D
TBPL1_HUMAN(N)/12-90	Eukaryota	Homo sapiens	L	I	T	N	V	V	C	V	F	R	T	R	C	H	L	N	-	-	-	-	-	-	-	-	-	-	-	-	-	-	L	R	K	I	A	L	-	-	-	-	-	-	-	-	-	-	-
A4YHI1_METS5(C)/82-161	Archaea	Metallosphaera sedula	Q	I	Q	N	I	V	A	S	A	N	M	H	V	H	V	N	-	-	-	-	-	-	-	-	-	-	-	-	-	-	L	D	K	A	A	F	-	-	-	-	-	-	-	-	-	-	-
Q4QD71_LEIMA(N)/95-175	Eukaryota	Leishmania major	V	V	V	A	V	Q	A	Q	A	S	I	P	V	G	I	N	L	-	-	-	-	-	-	-	-	-	-	-	-	-	A	E	L	S	C	A	-	-	-	-	-	-	-	-	-	-	-
A0A159ZQD1_MIMIV(C)/233-330	dsDNA viruses	Mimivirus Bombay	K	I	R	M	I	N	S	D	F	K	L	D	Y	K	V	D	-	-	-	-	-	-	-	-	-	-	-	-	-	-	R	K	K	L	A	K	I	L	K	K	Y	H	G	Q	N	T	K
TBP_YEAST(N)/66-145	Eukaryota	Saccharomyces cerevisiae	T	L	Q	N	I	V	A	T	V	T	L	G	C	R	L	D	-	-	-	-	-	-	-	-	-	-	-	-	-	-	L	K	T	V	A	L	-	-	-	-	-	-	-	-	-	-	-
Q1HTS5_9POXV(N)/173-249	dsDNA viruses	Squirrelpox virus	-	-	A	D	R	P	W	I	K	S	I	V	K	R	L	R	-	-	-	-	-	-	-	-	-	-	-	-	-	-	V	D	-	-	-	-	-	-	-	-	-	-	-	-	-	-	-
VITF3_VACCW(C)/264-355	dsDNA viruses	Vaccinia virus	V	V	N	H	V	L	T	A	T	A	L	D	E	K	L	F	L	-	-	-	-	-	-	-	-	-	-	-	-	-	I	K	K	M	A	E	H	D	V	Y	G	V	S	N	F	K	I
A0A017PSG9_BACFG/1-77	Bacteria	Bacteroides fragilis	-	-	-	-	-	-	M	S	V	P	F	V	T	Q	L	S	P	S	L	Y	-	-	-	-	-	-	-	-	-	-	G	L	L	K	S	R	-	-	-	-	-	-	-	-	-	-	-
TBP_PLAFA(C)/142-225	Eukaryota	Plasmodium falciparum	K	I	E	N	I	I	A	S	A	N	C	N	I	P	I	R	-	-	-	-	-	-	-	-	-	-	-	-	-	-	L	E	V	L	A	H	D	-	-	-	-	-	-	-	-	-	-
TBP_AERPE(N)/24-103	Archaea	Aeropyrum pernix	K	I	E	N	I	V	A	T	V	I	L	E	N	Q	L	D	-	-	-	-	-	-	-	-	-	-	-	-	-	-	L	N	L	I	E	T	-	-	-	-	-	-	-	-	-	-	-
TBP_DICDI(N)/26-105	Eukaryota	Dictyostelium discoideum	T	L	Q	N	I	V	S	T	V	N	M	A	T	E	L	D	-	-	-	-	-	-	-	-	-	-	-	-	-	-	L	K	A	I	A	L	-	-	-	-	-	-	-	-	-	-	-
TBPL1_CHICK(C)/101-180	Eukaryota	Gallus gallus	K	V	V	N	V	L	A	V	C	N	M	P	F	E	I	R	-	-	-	-	-	-	-	-	-	-	-	-	-	-	L	P	E	F	T	K	N	-	-	-	-	-	-	-	-	-	-
TBPL2_HUMAN(C)/291-371	Eukaryota	Homo sapiens	K	I	Q	N	M	V	G	S	C	D	V	R	F	P	I	R	-	-	-	-	-	-	-	-	-	-	-	-	-	-	L	E	G	L	V	L	T	-	-	-	-	-	-	-	-	-	-
W4YQN9_STRPU(C)/190-270	Eukaryota	Strongylocentrotus purpuratus	K	V	V	N	V	L	G	T	C	S	M	P	F	A	I	R	-	-	-	-	-	-	-	-	-	-	-	-	-	-	I	R	D	F	S	E	K	-	-	-	-	-	-	-	-	-	-
TBP_PYRCJ(N)/9-88	Archaea	Pyrobaculum calidifontis	R	I	E	N	I	V	A	T	V	N	L	G	V	E	L	D	-	-	-	-	-	-	-	-	-	-	-	-	-	-	L	E	S	L	A	E	-	-	-	-	-	-	-	-	-	-	-
TBP2_METMA(C)/98-179	Archaea	Methanosarcina mazei	T	V	Q	N	I	V	A	S	A	D	L	H	T	I	L	N	L	N	-	-	-	-	-	-	-	-	-	-	-	-	A	I	A	I	G	L	-	-	-	-	-	-	-	-	-	-	-
I0A062_FERFK(N)/19-98	Archaea	Fervidicoccus fontis	Q	I	E	N	I	V	A	T	V	T	L	D	Q	Q	L	D	-	-	-	-	-	-	-	-	-	-	-	-	-	-	L	H	E	I	E	R	-	-	-	-	-	-	-	-	-	-	-
A0A1G7FM37_BACCE(1)/1-89	Bacteria	Bacillus cereus	-	-	-	-	M	A	K	A	K	K	K	S	Y	Y	I	N	K	E	N	-	-	-	-	-	-	-	-	-	-	-	L	E	G	I	I	K	-	-	-	-	-	-	-	-	-	-	-
Q6Y9Q3_BRAFL(C)/244-324	Eukaryota	Branchiostoma floridae	K	I	Q	N	M	V	G	S	C	D	V	K	F	P	I	R	-	-	-	-	-	-	-	-	-	-	-	-	-	-	L	E	G	L	V	L	T	-	-	-	-	-	-	-	-	-	-
Q6VZ85_CNPV(N)/169-245	dsDNA viruses	Canarypox virus	-	-	K	N	K	P	W	I	K	S	I	S	K	K	L	T	-	-	-	-	-	-	-	-	-	-	-	-	-	-	L	Y	-	-	-	-	-	-	-	-	-	-	-	-	-	-	-
X6NZS6_RETFI(C)/276-354	Eukaryota	Reticulomyxa filosa	G	L	S	G	T	A	K	L	A	H	G	I	D	L	K	G	-	-	-	-	-	-	-	-	-	-	-	-	-	-	L	E	R	G	-	-	-	-	-	-	-	-	-	-	-	-	-
Q8QMT0_COWPX(C)/264-355	dsDNA viruses	Cowpox virus	I	V	N	H	V	L	T	A	T	A	L	D	E	K	L	F	L	-	-	-	-	-	-	-	-	-	-	-	-	-	I	K	K	M	A	E	H	D	V	Y	G	V	S	N	F	K	I
A0A1L3IZN9_9POXV(C)/267-356	dsDNA viruses	BeAn 58058	V	S	D	I	I	I	K	S	T	E	F	I	D	K	I	N	F	-	-	-	-	-	-	-	-	-	-	-	-	-	I	K	E	Y	N	D	V	-	-	Y	G	I	Y	N	F	K	I
E6N8Z6_9ARCH(C)/101-180	Archaea	Candidatus Caldiarchaeum	E	I	Q	N	I	V	A	S	I	D	L	H	G	R	I	D	-	-	-	-	-	-	-	-	-	-	-	-	-	-	L	E	R	A	A	T	-	-	-	-	-	-	-	-	-	-	-
TBP1_ARATH(C)/114-194	Eukaryota	Arabidopsis thaliana	K	I	Q	N	I	V	G	S	C	D	V	K	F	P	I	R	-	-	-	-	-	-	-	-	-	-	-	-	-	-	L	E	G	L	A	Y	S	-	-	-	-	-	-	-	-	-	-
B3RRW2_TRIAD(C)/124-204	Eukaryota	Trichoplax adhaerens	Q	I	Q	N	I	V	G	S	C	D	V	K	F	H	I	S	-	-	-	-	-	-	-	-	-	-	-	-	-	-	L	E	G	L	V	V	T	-	-	-	-	-	-	-	-	-	-
G3EI19_9POXV(C)/265-356	dsDNA viruses	Yokapox virus	L	I	K	N	V	L	S	V	D	I	L	D	E	K	I	S	I	-	-	-	-	-	-	-	-	-	-	-	-	-	I	K	K	M	Y	D	D	N	V	Y	G	I	V	N	F	K	I
A0A0A7MEU9_9POXV(N)/167-243	dsDNA viruses	Parapoxvirus red	-	-	P	S	K	P	W	I	K	S	I	S	K	Q	L	R	-	-	-	-	-	-	-	-	-	-	-	-	-	-	V	D	-	-	-	-	-	-	-	-	-	-	-	-	-	-	-
A0A150JDU0_9EURY/12-95	Archaea	Arc I	I	I	T	N	I	V	A	T	G	R	F	P	N	D	V	D	-	-	-	-	-	-	-	-	-	-	-	-	-	-	I	V	K	A	Y	G	I	I	-	-	-	-	-	-	-	-	-
TBP_TETTH(N)/52-131	Eukaryota	Tetrahymena thermophila	K	L	Q	N	I	V	S	T	V	N	L	S	T	K	L	D	-	-	-	-	-	-	-	-	-	-	-	-	-	-	L	K	Q	I	A	L	-	-	-	-	-	-	-	-	-	-	-
A0A088TNQ4_9BACT/1-74	Bacteria	Candidatus Izimaplasma	-	-	-	-	-	-	-	-	M	N	F	V	L	K	L	D	E	P	D	-	-	-	-	-	-	-	-	-	-	-	V	L	R	V	I	A	-	-	-	-	-	-	-	-	-	-	-
G8ZJ06_PYRAB/12-91	Archaea	Pyrococcus abyssi	-	G	I	L	V	Q	L	Y	Q	W	K	K	V	K	L	D	-	-	-	-	-	-	-	-	-	-	-	-	-	-	V	N	E	L	A	K	-	-	-	-	-	-	-	-	-	-	-
D3T9K1_ACIB4(N)/5-84	Archaea	Aciduliprofundum boonei	Q	I	E	N	I	V	A	S	T	S	L	A	D	K	L	D	-	-	-	-	-	-	-	-	-	-	-	-	-	-	L	S	K	I	A	L	-	-	-	-	-	-	-	-	-	-	-
B3S0L7_TRIAD(N)/29-108	Eukaryota	Trichoplax adhaerens	Q	L	Q	N	I	V	S	T	V	N	L	G	C	R	L	E	-	-	-	-	-	-	-	-	-	-	-	-	-	-	L	Q	R	I	A	L	-	-	-	-	-	-	-	-	-	-	-
TBP_PYRWO(C)/101-180	Archaea	Pyrococcus woesei	D	V	Q	N	M	V	F	S	G	D	I	G	R	E	F	N	-	-	-	-	-	-	-	-	-	-	-	-	-	-	L	D	V	V	A	L	-	-	-	-	-	-	-	-	-	-	-
Q8I9Q5_TRYCR(C)/173-259	Eukaryota	Trypanosoma cruzi	R	V	R	S	V	T	A	R	F	D	V	G	H	P	I	R	-	-	-	-	-	-	-	-	-	-	-	-	-	-	L	E	E	L	A	Q	H	-	-	-	-	-	-	-	-	-	-
TBPL2_XENTR(C)/237-317	Eukaryota	Xenopus tropicalis	K	I	Q	N	M	V	G	S	C	D	V	R	F	P	I	R	-	-	-	-	-	-	-	-	-	-	-	-	-	-	L	E	G	L	V	L	T	-	-	-	-	-	-	-	-	-	-
E3GXF1_METFV(N)/9-88	Archaea	Methanothermus fervidus	E	I	E	N	I	V	A	S	A	T	L	G	R	P	I	D	-	-	-	-	-	-	-	-	-	-	-	-	-	-	L	S	K	I	S	K	-	-	-	-	-	-	-	-	-	-	-
Q08FM8_DPV83(C)/278-367	dsDNA viruses	Deerpox virus	I	S	L	T	V	L	S	A	T	T	F	D	E	K	M	N	Q	-	-	-	-	-	-	-	-	-	-	-	-	-	I	K	I	N	E	H	E	-	-	Y	G	I	S	N	F	G	I
A0A0Q4BHS7_9EURY(C)/93-174	Archaea	Methanomassiliicoccales archaeon	V	V	Q	N	I	V	A	S	S	D	L	G	Q	E	I	N	L	N	-	-	-	-	-	-	-	-	-	-	-	-	A	I	A	I	S	L	-	-	-	-	-	-	-	-	-	-	-
D2V730_NAEGR(C)/224-304	Eukaryota	Naegleria gruberi	K	I	Q	N	I	V	G	S	C	D	V	G	F	P	V	R	L	-	-	-	-	-	-	-	-	-	-	-	-	-	E	G	L	N	C	Q	-	-	-	-	-	-	-	-	-	-	-
RNLA_ECOLI(2)/97-185	Bacteria	Escherichia coli	-	-	-	-	F	E	Q	V	N	M	V	L	Q	G	F	V	E	T	S	-	-	-	-	-	-	-	-	-	-	-	V	L	P	V	L	E	-	-	-	-	-	-	-	-	-	-	-
Q0NP66_9POXV(C)/264-355	dsDNA viruses	Taterapox virus	V	V	N	H	V	L	T	A	T	A	L	D	E	K	L	F	L	-	-	-	-	-	-	-	-	-	-	-	-	-	I	K	K	M	A	E	H	D	V	Y	G	V	S	N	F	K	I
TBPL1_HUMAN(C)/101-180	Eukaryota	Homo sapiens	K	V	V	N	V	L	A	V	C	N	M	P	F	E	I	R	-	-	-	-	-	-	-	-	-	-	-	-	-	-	L	P	E	F	T	K	N	-	-	-	-	-	-	-	-	-	-
A0A223FMX3_9POXV(N)/167-243	dsDNA viruses	Murmansk poxvirus	-	-	V	N	Q	P	W	I	K	T	I	S	K	R	M	R	-	-	-	-	-	-	-	-	-	-	-	-	-	-	I	D	-	-	-	-	-	-	-	-	-	-	-	-	-	-	-
Q5LEL8_BACFN(1)/2-87	Bacteria	Bacteroides fragilis	-	-	-	-	-	-	-	-	-	A	K	K	H	S	L	S	V	E	N	-	-	-	-	-	-	-	-	-	-	-	I	D	Q	V	A	I	-	-	-	-	-	-	-	-	-	-	-
A0A068ELR3_9POXV(C)/266-355	dsDNA viruses	Penguinpox virus	I	A	S	N	I	V	S	T	D	N	F	N	D	K	I	L	I	-	-	-	-	-	-	-	-	-	-	-	-	-	I	K	N	H	P	D	M	-	-	Y	G	I	H	N	F	K	I
Q4QD71_LEIMA(C)/187-285	Eukaryota	Leishmania major	R	V	R	S	I	A	A	R	F	N	V	C	S	P	I	R	L	-	-	-	-	-	-	-	-	-	-	-	-	-	D	K	L	A	A	Y	Q	L	D	P	A	M	S	I	G	V	-
TBP_CAEEL(N)/167-246	Eukaryota	Caenorhabditis elegans	A	L	Q	N	I	V	S	T	V	N	L	G	V	Q	L	D	-	-	-	-	-	-	-	-	-	-	-	-	-	-	L	K	K	I	A	L	-	-	-	-	-	-	-	-	-	-	-
A0A090D0Q8_9BACT/1-81	Bacteria	Criblamydia sequanensis	-	-	-	-	-	-	-	M	T	K	D	T	P	S	I	F	V	T	T	V	D	V	S	M	-	-	-	-	-	-	K	D	K	L	L	Q	-	-	-	-	-	-	-	-	-	-	-
A0A097IVV3_9POXV(N)/170-246	dsDNA viruses	Cotia virus	-	-	E	T	R	P	W	I	K	T	I	S	K	H	M	R	-	-	-	-	-	-	-	-	-	-	-	-	-	-	I	D	-	-	-	-	-	-	-	-	-	-	-	-	-	-	-
D7DR72_METV3(N)/6-85	Archaea	Methanococcus voltae	K	I	V	N	V	V	V	S	T	Q	I	G	T	D	I	D	-	-	-	-	-	-	-	-	-	-	-	-	-	-	L	E	Y	A	A	D	-	-	-	-	-	-	-	-	-	-	-
E7MPZ3_9FIRM/1-75	Bacteria	Solobacterium moorei	-	-	-	-	-	-	M	N	N	T	I	T	L	K	L	K	S	I	Q	-	-	-	-	-	-	-	-	-	-	-	E	E	Q	L	F	N	-	-	-	-	-	-	-	-	-	-	-
Q6TUQ4_YMTV5(C)/267-356	dsDNA viruses	Yaba monkey	T	S	N	E	I	M	T	S	N	S	F	E	D	K	I	K	I	-	-	-	-	-	-	-	-	-	-	-	-	-	I	K	S	K	K	D	D	-	-	Y	G	I	K	N	F	K	I
Q7KA83_DROME(C)/197-278	Eukaryota	Drosophila melanogaster	R	I	V	N	V	L	G	T	C	S	M	P	W	A	I	K	-	-	-	-	-	-	-	-	-	-	-	-	-	-	I	V	N	F	S	E	R	-	-	-	-	-	-	-	-	-	-
E2RU70_GIAIC(C)/111-196	Eukaryota	Giardia intestinalis	T	V	V	S	I	T	C	L	T	D	L	G	H	G	I	R	-	-	-	-	-	-	-	-	-	-	-	-	-	-	L	D	A	A	A	A	A	T	I	S	-	-	-	-	-	-	-
A0A238Y5X9_9BACT(1)/4-87	Bacteria	Desulfurobacterium atlanticum	-	-	-	-	-	-	-	-	-	Y	K	K	I	N	L	T	E	D	K	-	-	-	-	-	-	-	-	-	-	-	L	K	E	I	I	Q	-	-	-	-	-	-	-	-	-	-	-
A0A0G3G2N3_RACVI(N)/167-243	dsDNA viruses	Raccoon poxvirus	-	-	I	N	Q	P	W	I	K	T	I	S	K	R	M	R	-	-	-	-	-	-	-	-	-	-	-	-	-	-	V	D	-	-	-	-	-	-	-	-	-	-	-	-	-	-	-
E6N8Z6_9ARCH(N)/10-89	Archaea	Candidatus Caldiarchaeum	E	I	Q	N	V	V	S	S	V	T	L	F	Q	K	L	D	-	-	-	-	-	-	-	-	-	-	-	-	-	-	L	A	Q	I	Q	R	-	-	-	-	-	-	-	-	-	-	-
A0A0K1LDP5_9POXV(N)/167-243	dsDNA viruses	Camelpox virus	-	-	I	N	Q	P	W	I	K	T	I	S	K	R	M	R	-	-	-	-	-	-	-	-	-	-	-	-	-	-	V	D	-	-	-	-	-	-	-	-	-	-	-	-	-	-	-
A0A097IVV3_9POXV(C)/267-356	dsDNA viruses	Cotia virus	V	S	D	I	I	I	K	S	T	N	F	I	D	K	I	N	N	-	-	-	-	-	-	-	-	-	-	-	-	-	I	K	K	N	S	D	V	-	-	Y	G	I	Y	N	F	K	I
WP_011011583.1/20-92	Archaea	Pyrococcus furiosus	-	-	-	-	-	-	-	-	W	D	K	E	V	K	I	E	-	-	-	-	-	-	-	-	-	-	-	-	-	-	I	S	K	L	A	Q	-	-	-	-	-	-	-	-	-	-	-
VF335_IIV6(C)/188-325	dsDNA viruses	Invertebrate iridescent	T	I	K	P	V	M	T	N	V	K	F	T	I	G	Y	K	I	S	-	-	-	-	-	-	-	-	-	-	-	-	I	V	K	A	L	N	F	F	E	N	R	K	D	-	-	-	-
I0A062_FERFK(C)/110-189	Archaea	Fervidicoccus fontis	Q	I	Q	N	I	V	A	S	A	N	L	N	V	D	V	N	-	-	-	-	-	-	-	-	-	-	-	-	-	-	L	E	D	A	A	Y	-	-	-	-	-	-	-	-	-	-	-
J9W3T2_CRYNH(C)/147-227	Eukaryota	Cryptococcus neoformans	K	I	Q	N	M	V	G	S	C	D	V	K	F	P	I	R	-	-	-	-	-	-	-	-	-	-	-	-	-	-	L	E	G	L	A	F	S	-	-	-	-	-	-	-	-	-	-
A9J0U3_VACCA(N)/167-243	dsDNA viruses	Vaccinia virus	-	-	I	N	Q	P	W	I	K	T	I	S	K	R	M	R	-	-	-	-	-	-	-	-	-	-	-	-	-	-	V	D	-	-	-	-	-	-	-	-	-	-	-	-	-	-	-
X6NZS6_RETFI(N)/178-257	Eukaryota	Reticulomyxa filosa	K	I	T	A	M	N	L	S	T	N	I	G	M	T	L	N	-	-	-	-	-	-	-	-	-	-	-	-	-	-	L	H	E	L	S	R	-	-	-	-	-	-	-	-	-	-	-
Q0NP66_9POXV(N)/167-243	dsDNA viruses	Taterapox virus	-	-	I	N	Q	P	W	I	K	T	I	S	K	R	M	R	-	-	-	-	-	-	-	-	-	-	-	-	-	-	V	D	-	-	-	-	-	-	-	-	-	-	-	-	-	-	-
TBP_YEAST(C)/156-236	Eukaryota	Saccharomyces cerevisiae	K	I	Q	N	I	V	G	S	C	D	V	K	F	P	I	R	-	-	-	-	-	-	-	-	-	-	-	-	-	-	L	E	G	L	A	F	S	-	-	-	-	-	-	-	-	-	-
VITF3_VACCC(C)/264-355	dsDNA viruses	Vaccinia virus	V	V	N	H	V	L	T	A	T	A	L	D	E	K	L	F	L	-	-	-	-	-	-	-	-	-	-	-	-	-	I	K	K	M	A	E	H	D	V	Y	G	V	S	N	F	K	I
VF335_IIV6(N)/102-174	dsDNA viruses	Invertebrate iridescent	G	D	I	V	E	E	Y	V	F	S	K	K	N	T	K	N	-	-	-	-	-	-	-	-	-	-	-	-	-	-	I	E	K	K	E	N	-	-	-	-	-	-	-	-	-	-	-
LSOA_ECO57(1)/1-82	Bacteria	Escherichia coli	-	-	-	-	M	A	Q	N	P	F	K	A	L	N	I	N	I	D	K	-	-	-	-	-	-	-	-	-	-	-	I	E	S	A	L	T	-	-	-	-	-	-	-	-	-	-	-
TBPL2_HUMAN(N)/201-280	Eukaryota	Homo sapiens	Q	L	Q	N	I	V	S	T	V	N	L	A	C	K	L	D	-	-	-	-	-	-	-	-	-	-	-	-	-	-	L	K	K	I	A	L	-	-	-	-	-	-	-	-	-	-	-
A4YHI1_METS5(N)/1-70	Archaea	Metallosphaera sedula	-	-	-	-	-	-	-	-	-	-	M	E	Q	T	L	D	-	-	-	-	-	-	-	-	-	-	-	-	-	-	L	Y	A	M	E	R	-	-	-	-	-	-	-	-	-	-	-
TBP_SULSO(C)/104-183	Archaea	Saccharolobus solfataricus	Q	I	Q	N	I	V	A	S	A	N	L	H	V	N	V	N	-	-	-	-	-	-	-	-	-	-	-	-	-	-	L	D	K	A	A	F	-	-	-	-	-	-	-	-	-	-	-
B8CCX9_THAPS(C)/88-165	Eukaryota	Thalassiosira pseudonana	N	V	V	G	T	V	D	V	G	F	P	I	R	L	E	G	-	-	-	-	-	-	-	-	-	-	-	-	-	-	V	V	Y	A	-	-	-	-	-	-	-	-	-	-	-	-	-
A0A0C5AZH5_ASF(N)/47-142	dsDNA viruses	African swine	P	V	K	A	L	N	C	N	F	G	H	Q	C	L	P	G	-	-	-	-	-	-	-	-	-	-	-	-	-	-	Y	E	S	L	I	K	T	P	K	K	S	K	N	M	L	R	-
Q8QMT0_COWPX(N)/167-243	dsDNA viruses	Cowpox virus	-	-	I	N	Q	P	W	I	K	T	I	S	K	R	M	R	-	-	-	-	-	-	-	-	-	-	-	-	-	-	V	D	-	-	-	-	-	-	-	-	-	-	-	-	-	-	-
A0A1R3T3Z7_9BACT(1)/27-112	Bacteria	Proteiniphilum saccharofermentans	-	-	-	-	-	-	-	-	-	N	P	V	Y	S	L	I	P	D	E	-	-	-	-	-	-	-	-	-	-	-	I	E	P	A	A	K	-	-	-	-	-	-	-	-	-	-	-
TBP_DICDI(C)/116-196	Eukaryota	Dictyostelium discoideum	K	I	Q	N	I	V	G	S	C	D	V	K	F	P	I	K	-	-	-	-	-	-	-	-	-	-	-	-	-	-	L	E	L	L	H	N	A	-	-	-	-	-	-	-	-	-	-
D7DR72_METV3(C)/97-175	Archaea	Methanococcus voltae	S	I	Q	N	M	V	A	T	T	E	L	G	M	E	P	N	-	-	-	-	-	-	-	-	-	-	-	-	-	-	L	D	D	I	S	T	-	-	-	-	-	-	-	-	-	-	-
TBP_PLAFA(N)/51-130	Eukaryota	Plasmodium falciparum	N	I	H	N	I	I	S	S	A	N	L	C	I	D	I	N	-	-	-	-	-	-	-	-	-	-	-	-	-	-	L	R	L	V	A	V	-	-	-	-	-	-	-	-	-	-	-
A9A4W1_NITMS(C)/100-179	Archaea	Nitrosopumilus maritimus	T	V	Q	N	I	V	A	A	I	N	L	G	G	K	I	H	-	-	-	-	-	-	-	-	-	-	-	-	-	-	L	E	K	A	A	R	-	-	-	-	-	-	-	-	-	-	-
Q6TV88_9POXV(N)/167-243	dsDNA viruses	Bovine papular	-	-	P	S	K	P	W	I	K	S	I	S	K	Q	L	R	-	-	-	-	-	-	-	-	-	-	-	-	-	-	V	D	-	-	-	-	-	-	-	-	-	-	-	-	-	-	-
A0A1R3T3Z7_9BACT(2)/121-203	Bacteria	Proteiniphilum saccharofermentans	-	-	-	-	-	-	-	-	-	V	T	L	N	N	V	G	G	D	N	-	-	-	-	-	-	-	-	-	-	-	F	L	A	F	I	E	-	-	-	-	-	-	-	-	-	-	-
Q6TVM0_ORFSA(N)/167-243	dsDNA viruses	Orf virus	-	-	P	S	K	P	W	I	K	S	I	S	K	Q	L	R	-	-	-	-	-	-	-	-	-	-	-	-	-	-	V	D	-	-	-	-	-	-	-	-	-	-	-	-	-	-	-
Q1HTS5_9POXV(C)/270-359	dsDNA viruses	Squirrelpox virus	A	A	A	R	V	A	A	A	G	S	F	D	E	K	M	A	L	-	-	-	-	-	-	-	-	-	-	-	-	-	I	A	D	G	A	G	D	-	-	Y	G	V	G	N	F	R	V
G3EI19_9POXV(N)/168-244	dsDNA viruses	Yokapox virus	-	-	V	N	Q	P	W	I	K	T	I	S	K	R	M	R	-	-	-	-	-	-	-	-	-	-	-	-	-	-	I	D	-	-	-	-	-	-	-	-	-	-	-	-	-	-	-
M1UPT6_CYAM1(C)/135-215	Eukaryota	Cyanidioschyzon merolae	E	L	H	N	L	V	A	S	A	D	V	R	F	P	I	R	-	-	-	-	-	-	-	-	-	-	-	-	-	-	L	E	A	L	A	H	A	-	-	-	-	-	-	-	-	-	-
A0A142CK24_9VIRU(N)/7-137	dsDNA viruses	Brazilian marseillevirus	Q	V	S	T	K	T	V	M	A	Y	T	N	V	T	F	N	-	-	-	-	-	-	-	-	-	-	-	-	-	-	L	R	N	I	F	D	-	-	-	-	-	-	-	-	-	-	-
A0A1B1MRL6_9POXV(N)/170-246	dsDNA viruses	Pteropox virus	-	-	A	E	K	P	W	I	K	S	I	L	K	H	M	K	-	-	-	-	-	-	-	-	-	-	-	-	-	-	I	E	-	-	-	-	-	-	-	-	-	-	-	-	-	-	-
Q7KA83_DROME(N)/108-186	Eukaryota	Drosophila melanogaster	V	I	N	N	V	V	C	S	F	S	V	G	C	H	L	K	-	-	-	-	-	-	-	-	-	-	-	-	-	-	L	R	E	I	A	L	-	-	-	-	-	-	-	-	-	-	-
A0A0G3G2N3_RACVI(C)/264-355	dsDNA viruses	Raccoon poxvirus	I	V	N	N	V	L	T	A	S	T	L	D	E	K	I	F	L	-	-	-	-	-	-	-	-	-	-	-	-	-	I	K	K	M	A	E	H	D	V	Y	G	V	S	N	F	K	I
Q8JTR2_LSDVN(N)/172-248	dsDNA viruses	Lumpy skin	-	-	E	S	Q	P	W	I	K	T	I	S	K	R	M	R	-	-	-	-	-	-	-	-	-	-	-	-	-	-	I	D	-	-	-	-	-	-	-	-	-	-	-	-	-	-	-
R7HHH9_9MOLU/1-74	Bacteria	Mycoplasma sp.	-	-	-	-	-	-	-	M	N	C	V	V	F	K	L	D	E	R	L	-	-	-	-	-	-	-	-	-	-	-	H	E	K	L	I	K	-	-	-	-	-	-	-	-	-	-	-
TBP2_METMA(N)/7-86	Archaea	Methanosarcina mazei	K	I	E	N	V	V	A	S	T	K	L	A	E	E	F	D	-	-	-	-	-	-	-	-	-	-	-	-	-	-	L	T	V	I	E	S	-	-	-	-	-	-	-	-	-	-	-
M1UPT6_CYAM1(N)/44-123	Eukaryota	Cyanidioschyzon merolae	R	L	Q	N	V	V	A	S	V	N	L	L	C	P	L	D	-	-	-	-	-	-	-	-	-	-	-	-	-	-	L	R	H	I	A	M	-	-	-	-	-	-	-	-	-	-	-
TBP_TETTH(C)/142-222	Eukaryota	Tetrahymena thermophila	K	I	Q	N	I	V	G	S	T	D	V	K	F	P	I	N	-	-	-	-	-	-	-	-	-	-	-	-	-	-	L	D	H	L	E	Q	D	-	-	-	-	-	-	-	-	-	-
TBP_METJA(C)/100-179	Archaea	Methanocaldococcus jannaschii	K	I	Q	N	M	V	A	T	A	D	L	G	I	E	P	N	-	-	-	-	-	-	-	-	-	-	-	-	-	-	L	D	D	I	A	L	-	-	-	-	-	-	-	-	-	-	-
TBP_ARCFU(N)/7-86	Archaea	Archaeoglobus fulgidus	K	I	E	N	V	V	A	S	T	Q	I	G	E	N	I	D	-	-	-	-	-	-	-	-	-	-	-	-	-	-	L	N	K	I	S	R	-	-	-	-	-	-	-	-	-	-	-
A9UYM2_MONBE(N)/34-113	Eukaryota	Monosiga brevicollis	T	V	E	N	V	V	A	T	G	Y	F	S	G	K	V	N	-	-	-	-	-	-	-	-	-	-	-	-	-	-	L	A	E	V	Q	K	-	-	-	-	-	-	-	-	-	-	-
A0A1G7FM37_BACCE(2)/96-178	Bacteria	Bacillus cereus	-	-	-	-	-	-	-	-	-	T	F	S	A	K	I	S	L	E	Q	-	-	-	-	-	-	-	-	-	-	-	F	S	A	L	I	E	-	-	-	-	-	-	-	-	-	-	-
TBPL2_DANRE(N)/138-217	Eukaryota	Danio rerio	Q	L	Q	N	I	V	S	T	V	N	L	A	C	P	L	D	-	-	-	-	-	-	-	-	-	-	-	-	-	-	L	K	S	I	A	L	-	-	-	-	-	-	-	-	-	-	-
A0A1Z3GCQ9_9POXV(C)/264-353	dsDNA viruses	Seal parapoxvirus	A	A	E	R	V	V	A	L	P	N	A	A	E	K	L	N	A	-	-	-	-	-	-	-	-	-	-	-	-	-	V	D	A	M	R	D	A	-	-	Y	G	V	R	N	F	K	I
TBPL2_XENTR(N)/147-226	Eukaryota	Xenopus tropicalis	Q	L	Q	N	I	V	S	T	V	N	L	A	C	K	L	D	-	-	-	-	-	-	-	-	-	-	-	-	-	-	L	K	K	I	A	L	-	-	-	-	-	-	-	-	-	-	-
A9UR58_MONBE(N)/6-85	Eukaryota	Monosiga brevicollis	Y	C	R	N	L	V	A	T	V	T	F	N	C	K	L	D	-	-	-	-	-	-	-	-	-	-	-	-	-	-	L	K	H	I	A	N	-	-	-	-	-	-	-	-	-	-	-
B2D6P4_CAEEL(N)/269-347	Eukaryota	Caenorhabditis elegans	Q	I	R	N	V	V	C	N	Y	T	L	P	L	H	I	D	-	-	-	-	-	-	-	-	-	-	-	-	-	-	L	R	K	L	A	M	-	-	-	-	-	-	-	-	-	-	-
K7WK05_9VIRU(C)/204-323	dsDNA viruses	White spot	S	I	V	N	T	V	S	T	F	N	R	F	H	L	N	F	I	R	-	-	-	-	-	-	-	-	-	-	-	-	L	G	K	F	F	E	R	-	-	-	-	-	-	-	-	-	-
A2DQT7_TRIVA(C)/144-226	Eukaryota	Trichomonas vaginalis	S	I	A	N	M	V	A	T	M	D	C	K	F	P	I	H	L	-	-	-	-	-	-	-	-	-	-	-	-	-	E	S	I	A	S	S	P	G	-	-	-	-	-	-	-	-	-
B8CCX9_THAPS(N)/1-73	Eukaryota	Thalassiosira pseudonana	-	-	-	-	-	-	-	T	A	D	L	G	V	R	L	D	-	-	-	-	-	-	-	-	-	-	-	-	-	-	L	K	Q	I	A	L	-	-	-	-	-	-	-	-	-	-	-
A0A220T6H5_9POXV(C)/269-358	dsDNA viruses	Eptesipox virus	I	S	K	N	I	L	D	L	D	L	F	E	D	K	L	N	F	-	-	-	-	-	-	-	-	-	-	-	-	-	I	S	K	N	N	N	I	-	-	Y	G	I	K	N	F	K	I
TRF_DROME(C)/140-220	Eukaryota	Drosophila melanogaster	K	L	Q	N	I	V	A	T	V	D	L	R	F	P	I	R	-	-	-	-	-	-	-	-	-	-	-	-	-	-	L	E	N	L	N	H	V	-	-	-	-	-	-	-	-	-	-
C7U0H2_9PHYC(N)/33-133	dsDNA viruses	Ostreococcus tauri	K	I	T	T	I	T	M	V	S	S	F	I	Q	D	I	D	-	-	-	-	-	-	-	-	-	-	-	-	-	-	I	K	K	L	R	G	I	F	E	E	L	G	-	-	-	-	-
Q5LEL8_BACFN(2)/96-179	Bacteria	Bacteroides fragilis	-	-	-	-	-	-	-	-	-	F	T	A	K	G	I	S	E	E	D	-	-	-	-	-	-	-	-	-	-	-	F	D	A	F	I	D	-	-	-	-	-	-	-	-	-	-	-
TBP_ARCFU(C)/98-179	Archaea	Archaeoglobus fulgidus	K	V	Q	N	I	V	A	S	A	D	L	G	V	D	L	N	L	N	-	-	-	-	-	-	-	-	-	-	-	-	A	I	A	I	G	L	-	-	-	-	-	-	-	-	-	-	-
M0K2P0_9EURY/1-82	Archaea	Haloarcula californiae	M	V	Q	N	L	V	C	T	P	E	L	G	E	S	L	D	-	-	-	-	-	-	-	-	-	-	-	-	-	-	P	N	A	L	A	I	V	L	-	-	-	-	-	-	-	-	-
M7T8H6_9ARCH(N)/9-88	Archaea	Thaumarchaeota archaeon	S	I	E	N	V	V	A	S	A	S	L	D	Q	K	I	D	-	-	-	-	-	-	-	-	-	-	-	-	-	-	L	L	A	I	M	K	-	-	-	-	-	-	-	-	-	-	-
Q6Y9Q3_BRAFL(N)/154-233	Eukaryota	Branchiostoma floridae	Q	L	Q	N	I	V	S	T	V	N	L	G	C	K	L	D	-	-	-	-	-	-	-	-	-	-	-	-	-	-	L	K	K	I	A	L	-	-	-	-	-	-	-	-	-	-	-
A0A1Z3GCQ9_9POXV(N)/167-243	dsDNA viruses	Seal parapoxvirus	-	-	P	A	K	P	W	I	K	S	I	S	K	Q	L	R	-	-	-	-	-	-	-	-	-	-	-	-	-	-	V	D	-	-	-	-	-	-	-	-	-	-	-	-	-	-	-
A0A0C5K842_9VIRU(C)/96-187	unclassified archaeal viruses	ANMV-1 virus	T	I	T	N	I	V	A	Y	S	K	L	H	L	Q	P	L	-	-	-	-	-	-	-	-	-	-	-	-	-	-	N	L	L	T	L	A	N	-	-	-	-	-	-	-	-	-	-
C7U0H2_9PHYC(C)/147-236	dsDNA viruses	Ostreococcus tauri	R	V	V	M	I	N	S	N	F	S	L	N	Y	N	I	N	-	-	-	-	-	-	-	-	-	-	-	-	-	-	L	M	R	V	A	Q	H	F	E	N	H	S	-	-	-	-	-
A6H910_CHICK(C)/243-323	Eukaryota	Gallus gallus	K	I	Q	N	M	V	G	S	C	D	V	R	F	P	I	R	-	-	-	-	-	-	-	-	-	-	-	-	-	-	L	E	G	L	V	L	T	-	-	-	-	-	-	-	-	-	-
VITF3_VAR67(C)/264-355	dsDNA viruses	Variola virus	V	V	N	H	V	L	T	A	T	A	L	D	E	K	L	F	L	-	-	-	-	-	-	-	-	-	-	-	-	-	I	K	K	M	A	K	H	D	V	Y	G	V	S	N	F	K	I
TBPL2_DANRE(C)/228-308	Eukaryota	Danio rerio	K	I	Q	N	M	V	G	S	C	D	V	C	F	P	I	R	-	-	-	-	-	-	-	-	-	-	-	-	-	-	L	E	G	L	V	L	T	-	-	-	-	-	-	-	-	-	-
D3IZP8_9POXV(C)/264-353	dsDNA viruses	Pseudocowpox virus	A	A	A	R	V	V	A	L	P	D	A	D	A	K	L	A	A	-	-	-	-	-	-	-	-	-	-	-	-	-	V	R	G	L	A	D	C	-	-	Y	G	V	R	N	F	K	I
RNLA_ECOLI(1)/1-94	Bacteria	Escherichia coli	-	-	-	-	M	T	I	R	S	Y	K	N	L	N	L	V	R	A	N	-	-	-	-	-	-	-	-	-	-	-	I	E	T	E	S	R	-	-	-	-	-	-	-	-	-	-	-
B3S0L7_TRIAD(C)/119-199	Eukaryota	Trichoplax adhaerens	R	I	Q	N	M	V	G	S	C	D	V	K	F	P	I	R	-	-	-	-	-	-	-	-	-	-	-	-	-	-	L	E	G	L	V	L	A	-	-	-	-	-	-	-	-	-	-
TBP1_METMA(C)/98-179	Archaea	Methanosarcina mazei	T	V	Q	N	I	V	A	S	A	D	L	H	T	I	L	N	L	N	-	-	-	-	-	-	-	-	-	-	-	-	A	I	A	I	G	L	-	-	-	-	-	-	-	-	-	-	-
A0A0C5AZH5_ASF(C)/155-250	dsDNA viruses	African swine	K	T	I	M	I	N	F	K	F	Q	I	N	S	V	S	P	R	V	I	I	H	-	-	-	-	-	-	-	-	-	L	K	K	F	A	A	L	L	-	-	-	-	-	-	-	-	-
Q6VZ85_CNPV(C)/266-355	dsDNA viruses	Canarypox virus	V	A	E	K	I	V	T	T	E	D	F	N	E	K	I	N	M	-	-	-	-	-	-	-	-	-	-	-	-	-	I	K	E	H	Y	D	M	-	-	Y	G	I	Q	N	F	K	I
TRF_DROME(N)/50-129	Eukaryota	Drosophila melanogaster	R	L	Q	N	I	V	A	T	F	S	V	N	C	E	L	D	-	-	-	-	-	-	-	-	-	-	-	-	-	-	L	K	A	I	N	S	-	-	-	-	-	-	-	-	-	-	-
A0A0M3ZHZ9_9POXV(C)/266-355	dsDNA viruses	Turkeypox virus	I	V	S	N	I	V	N	A	E	S	F	E	E	K	I	R	M	-	-	-	-	-	-	-	-	-	-	-	-	-	I	K	E	Y	S	Y	I	-	-	Y	G	I	Y	N	F	K	I
VITF3_VACCW(N)/167-243	dsDNA viruses	Vaccinia virus	-	-	I	N	Q	P	W	I	K	T	I	S	K	R	M	R	-	-	-	-	-	-	-	-	-	-	-	-	-	-	V	D	-	-	-	-	-	-	-	-	-	-	-	-	-	-	-
B3DVQ5_METI4/14-96	Bacteria	Methylacidiphilum infernorum	L	S	R	L	S	M	S	S	S	S	Y	T	F	S	F	D	E	K	Q	-	-	-	-	-	-	-	-	-	-	-	T	E	K	L	K	E	-	-	-	-	-	-	-	-	-	-	-
TBP1_METMA(N)/7-86	Archaea	Methanosarcina mazei	K	I	E	N	V	V	A	S	T	K	L	A	E	E	F	D	-	-	-	-	-	-	-	-	-	-	-	-	-	-	L	T	V	I	E	S	-	-	-	-	-	-	-	-	-	-	-
TBP2_ARATH(C)/114-194	Eukaryota	Arabidopsis thaliana	K	I	Q	N	I	V	G	S	C	D	V	K	F	P	I	R	-	-	-	-	-	-	-	-	-	-	-	-	-	-	L	E	G	L	A	Y	S	-	-	-	-	-	-	-	-	-	-
A6H910_CHICK(N)/153-232	Eukaryota	Gallus gallus	Q	L	Q	N	I	V	S	T	V	N	L	A	C	K	L	D	-	-	-	-	-	-	-	-	-	-	-	-	-	-	L	K	N	I	A	L	-	-	-	-	-	-	-	-	-	-	-
A0A0A7MEU9_9POXV(C)/264-353	dsDNA viruses	Parapoxvirus red	A	A	E	R	V	L	A	L	R	G	A	D	A	K	L	A	A	-	-	-	-	-	-	-	-	-	-	-	-	-	V	A	A	L	E	D	A	-	-	Y	G	V	R	N	F	K	I
TBP3_METMA(C)/99-180	Archaea	Methanosarcina mazei	R	V	Q	N	I	V	A	S	A	D	L	K	T	N	L	N	L	N	-	-	-	-	-	-	-	-	-	-	-	-	T	I	A	I	A	F	-	-	-	-	-	-	-	-	-	-	-
D2V730_NAEGR(N)/134-213	Eukaryota	Naegleria gruberi	V	I	Q	N	V	V	S	T	V	N	L	A	C	E	L	K	-	-	-	-	-	-	-	-	-	-	-	-	-	-	L	K	M	I	A	L	-	-	-	-	-	-	-	-	-	-	-
TBPL1_XENTR(C)/101-180	Eukaryota	Xenopus tropicalis	K	V	V	N	V	L	A	V	C	T	M	P	F	E	I	R	-	-	-	-	-	-	-	-	-	-	-	-	-	-	L	A	E	F	T	K	Q	-	-	-	-	-	-	-	-	-	-
TBPL1_DANRE(N)/12-90	Eukaryota	Danio rerio	I	V	T	N	V	V	S	V	F	R	T	R	C	H	L	N	-	-	-	-	-	-	-	-	-	-	-	-	-	-	L	R	T	I	G	L	-	-	-	-	-	-	-	-	-	-	-
C3ZCV2_BRAFL(C)/124-203	Eukaryota	Branchiostoma floridae	K	V	V	N	V	L	G	I	C	A	M	P	F	T	I	K	-	-	-	-	-	-	-	-	-	-	-	-	-	-	I	T	L	F	S	K	H	-	-	-	-	-	-	-	-	-	-
TBPL1_CHICK(N)/12-90	Eukaryota	Gallus gallus	L	I	T	N	V	V	C	V	F	R	T	R	C	H	L	N	-	-	-	-	-	-	-	-	-	-	-	-	-	-	L	R	K	I	A	L	-	-	-	-	-	-	-	-	-	-	-
TBP_CAEEL(C)/257-337	Eukaryota	Caenorhabditis elegans	M	V	Q	N	M	V	G	S	C	D	V	R	F	P	I	Q	-	-	-	-	-	-	-	-	-	-	-	-	-	-	L	E	G	L	C	I	T	-	-	-	-	-	-	-	-	-	-
A9UYM2_MONBE(C)/125-205	Eukaryota	Monosiga brevicollis	K	I	H	N	V	V	G	K	V	D	V	G	F	K	I	D	-	-	-	-	-	-	-	-	-	-	-	-	-	-	L	H	K	L	H	M	E	-	-	-	-	-	-	-	-	-	-
D3IZP8_9POXV(N)/167-243	dsDNA viruses	Pseudocowpox virus	-	-	P	S	K	P	W	I	K	S	I	S	K	Q	L	R	-	-	-	-	-	-	-	-	-	-	-	-	-	-	V	D	-	-	-	-	-	-	-	-	-	-	-	-	-	-	-
TBP3_METMA(N)/6-86	Archaea	Methanosarcina mazei	T	I	E	N	V	V	A	S	T	R	L	A	E	D	F	D	L	-	-	-	-	-	-	-	-	-	-	-	-	-	E	K	M	M	E	S	-	-	-	-	-	-	-	-	-	-	-
Q6TVM0_ORFSA(C)/264-353	dsDNA viruses	Orf virus	A	A	A	R	V	V	A	L	P	D	A	D	A	K	L	E	A	-	-	-	-	-	-	-	-	-	-	-	-	-	V	R	G	L	A	D	C	-	-	Y	G	V	R	N	F	K	I
E8T217_THEA1/1-72	Bacteria	Thermovibrio ammonificans	-	-	-	-	-	-	-	-	-	-	-	-	M	K	L	S	S	S	E	-	-	-	-	-	-	-	-	-	-	-	K	E	K	L	L	K	-	-	-	-	-	-	-	-	-	-	-
A0A159ZQD1_MIMIV(N)/93-207	dsDNA viruses	Mimivirus Bombay	K	I	S	T	I	T	L	D	C	K	L	G	T	L	I	D	-	-	-	-	-	-	-	-	-	-	-	-	-	-	V	D	L	F	A	K	N	V	I	L	K	E	D	Q	I	V	S
A0A238Y5X9_9BACT(2)/94-173	Bacteria	Desulfurobacterium atlanticum	-	-	-	-	-	-	-	-	-	K	S	F	E	G	I	T	S	E	L	-	-	-	-	-	-	-	-	-	-	-	L	D	E	L	L	F	-	-	-	-	-	-	-	-	-	-	-
A9A4W1_NITMS(N)/9-88	Archaea	Nitrosopumilus maritimus	S	V	E	N	V	V	A	S	A	S	V	D	Q	K	I	D	-	-	-	-	-	-	-	-	-	-	-	-	-	-	L	N	E	I	T	E	-	-	-	-	-	-	-	-	-	-	-
A0A0H2I7J9_STAAU/1-74	Bacteria	Staphylococcus aureus	-	-	-	-	-	-	-	M	A	N	V	V	H	K	L	T	A	T	E	-	-	-	-	-	-	-	-	-	-	-	I	Q	S	L	M	S	-	-	-	-	-	-	-	-	-	-	-
Q6TUQ4_YMTV5(N)/170-246	dsDNA viruses	Yaba monkey	-	-	N	T	N	P	W	I	K	S	V	S	K	R	M	R	-	-	-	-	-	-	-	-	-	-	-	-	-	-	V	D	-	-	-	-	-	-	-	-	-	-	-	-	-	-	-
LSOA_ECO57(2)/89-174	Bacteria	Escherichia coli	-	-	-	-	T	K	N	F	E	Y	T	I	P	K	F	S	D	D	D	-	-	-	-	-	-	-	-	-	-	-	R	A	N	L	F	E	-	-	-	-	-	-	-	-	-	-	-
A9UR58_MONBE(C)/97-177	Eukaryota	Monosiga brevicollis	Q	I	Q	N	M	V	G	S	C	D	V	R	F	P	I	R	-	-	-	-	-	-	-	-	-	-	-	-	-	-	L	E	G	L	A	A	N	-	-	-	-	-	-	-	-	-	-
D3T9K1_ACIB4(C)/96-177	Archaea	Aciduliprofundum boonei	V	V	Q	N	I	V	A	V	Y	D	L	G	V	E	L	N	L	T	-	-	-	-	-	-	-	-	-	-	-	-	D	I	A	M	S	L	-	-	-	-	-	-	-	-	-	-	-
A0A0S1XCV1_9EURY/19-87	Archaea	Thermococcus barophilus	-	-	-	-	-	-	-	-	-	-	E	K	Y	D	I	D	-	-	-	-	-	-	-	-	-	-	-	-	-	-	M	E	E	L	C	E	-	-	-	-	-	-	-	-	-	-	-
C3ZCV2_BRAFL(N)/35-113	Eukaryota	Branchiostoma floridae	D	I	A	N	V	V	C	S	F	R	A	R	C	H	L	N	-	-	-	-	-	-	-	-	-	-	-	-	-	-	L	R	M	I	A	L	-	-	-	-	-	-	-	-	-	-	-
F0S2K9_DESTD/1-71	Bacteria	Desulfurobacterium thermolithotrophum	-	-	-	-	-	-	-	-	-	-	-	-	-	M	L	D	R	E	N	-	-	-	-	-	-	-	-	-	-	-	I	E	L	L	V	K	-	-	-	-	-	-	-	-	-	-	-
F0LM40_THEBM/25-92	Archaea	Thermococcus barophilus	-	-	-	-	-	-	-	-	-	-	-	-	-	K	L	D	-	-	-	-	-	-	-	-	-	-	-	-	-	-	L	D	K	V	S	E	-	-	-	-	-	-	-	-	-	-	-
E3GXF1_METFV(C)/100-179	Archaea	Methanothermus fervidus	K	I	Q	N	I	V	A	S	A	N	L	S	K	P	L	N	-	-	-	-	-	-	-	-	-	-	-	-	-	-	L	D	E	I	A	M	-	-	-	-	-	-	-	-	-	-	-
Q8V3I4_SWPV1(C)/265-354	dsDNA viruses	Swinepox virus	Y	Y	K	D	I	T	D	L	D	V	F	E	D	K	I	N	K	-	-	-	-	-	-	-	-	-	-	-	-	-	I	D	N	M	K	T	I	-	-	Y	G	I	N	N	F	K	V
RNH3_MACCJ/1-75	Bacteria	Macrococcus caseolyticus	-	-	-	-	-	-	-	M	T	N	K	V	Y	L	L	T	D	E	Q	-	-	-	-	-	-	-	-	-	-	-	S	K	K	I	E	H	-	-	-	-	-	-	-	-	-	-	-
TBP_HUMAN(N)/164-243	Eukaryota	Homo sapiens	Q	L	Q	N	I	V	S	T	V	N	L	G	C	K	L	D	-	-	-	-	-	-	-	-	-	-	-	-	-	-	L	K	T	I	A	L	-	-	-	-	-	-	-	-	-	-	-
WP_013906577.1/13-89	Archaea	Pyrococcus yayanosii	-	-	I	L	V	Q	L	Y	L	W	E	D	V	K	I	D	-	-	-	-	-	-	-	-	-	-	-	-	-	-	L	K	K	V	A	Q	-	-	-	-	-	-	-	-	-	-	-
TBP_DROME(C)/268-348	Eukaryota	Drosophila melanogaster	K	I	Q	N	M	V	G	S	C	D	V	K	F	P	I	R	-	-	-	-	-	-	-	-	-	-	-	-	-	-	L	E	G	L	V	L	T	-	-	-	-	-	-	-	-	-	-
Q8V3I4_SWPV1(N)/169-244	dsDNA viruses	Swinepox virus	-	-	-	N	K	P	W	I	K	T	M	S	K	R	M	R	-	-	-	-	-	-	-	-	-	-	-	-	-	-	I	D	-	-	-	-	-	-	-	-	-	-	-	-	-	-	-
TBPL1_XENTR(N)/12-90	Eukaryota	Xenopus tropicalis	I	I	T	N	V	V	C	V	F	R	T	R	C	H	L	N	-	-	-	-	-	-	-	-	-	-	-	-	-	-	L	R	K	I	A	L	-	-	-	-	-	-	-	-	-	-	-
Q8JTR2_LSDVN(C)/269-358	dsDNA viruses	Lumpy skin	N	S	V	S	I	L	N	L	T	K	F	D	D	K	I	A	K	-	-	-	-	-	-	-	-	-	-	-	-	-	I	K	T	V	K	N	E	-	-	Y	G	F	E	N	F	K	I
A0A1L3IZN9_9POXV(N)/170-246	dsDNA viruses	BeAn 58058	-	-	E	T	R	P	W	I	K	T	I	S	K	H	M	R	-	-	-	-	-	-	-	-	-	-	-	-	-	-	I	D	-	-	-	-	-	-	-	-	-	-	-	-	-	-	-
TBP_METJA(N)/9-88	Archaea	Methanocaldococcus jannaschii	K	I	V	N	V	V	V	S	T	K	I	G	D	N	I	D	-	-	-	-	-	-	-	-	-	-	-	-	-	-	L	E	E	V	A	M	-	-	-	-	-	-	-	-	-	-	-
Q070A5_CPRVZ(N)/171-247	dsDNA viruses	Nile crocodilepox	-	-	R	D	K	P	W	I	K	S	V	R	K	E	L	V	-	-	-	-	-	-	-	-	-	-	-	-	-	-	V	R	-	-	-	-	-	-	-	-	-	-	-	-	-	-	-
A0A124FFE6_9EURY/61-130	Archaea	Thermococcus sibiricus	-	-	-	-	-	-	-	-	-	-	-	E	V	T	L	D	-	-	-	-	-	-	-	-	-	-	-	-	-	-	L	K	R	T	T	E	-	-	-	-	-	-	-	-	-	-	-
TBP_DROME(N)/178-257	Eukaryota	Drosophila melanogaster	Q	L	Q	N	I	V	S	T	V	N	L	C	C	K	L	D	-	-	-	-	-	-	-	-	-	-	-	-	-	-	L	K	K	I	A	L	-	-	-	-	-	-	-	-	-	-	-
Q9Q8W5_RFVKA(N)/172-248	dsDNA viruses	Rabbit fibroma	-	-	E	C	Q	P	W	I	K	T	I	S	K	R	M	R	-	-	-	-	-	-	-	-	-	-	-	-	-	-	I	D	-	-	-	-	-	-	-	-	-	-	-	-	-	-	-
B2D6P4_CAEEL(C)/362-442	Eukaryota	Caenorhabditis elegans	R	V	N	N	V	L	A	T	C	R	L	P	F	G	I	K	-	-	-	-	-	-	-	-	-	-	-	-	-	-	I	E	E	V	A	A	K	-	-	-	-	-	-	-	-	-	-
A0A0Q4BHS7_9EURY(N)/2-81	Archaea	Methanomassiliicoccales archaeon	K	I	E	N	V	V	A	S	T	A	L	R	N	D	L	D	-	-	-	-	-	-	-	-	-	-	-	-	-	-	L	Q	A	I	A	L	-	-	-	-	-	-	-	-	-	-	-
R6J1U3_9BACT/32-115	Bacteria	Akkermansia muciniphila	R	L	R	E	G	Y	M	R	T	T	F	T	T	M	L	T	D	A	Q	-	-	-	-	-	-	-	-	-	-	-	A	G	R	L	E	S	-	-	-	-	-	-	-	-	-	-	-
A2DQT7_TRIVA(N)/53-132	Eukaryota	Trichomonas vaginalis	K	V	V	N	I	V	A	C	V	D	Y	G	C	K	L	D	L	-	-	-	-	-	-	-	-	-	-	-	-	-	L	K	I	T	S	S	-	-	-	-	-	-	-	-	-	-	-
Q6TV88_9POXV(C)/264-353	dsDNA viruses	Bovine papular	A	S	A	R	V	L	A	L	D	G	A	D	A	K	I	A	A	-	-	-	-	-	-	-	-	-	-	-	-	-	I	E	D	M	R	H	A	-	-	Y	G	V	R	N	F	K	I
Q9J545_FOWPN(N)/169-245	dsDNA viruses	Fowlpox virus	-	-	Q	K	N	P	W	I	K	S	I	S	K	K	L	T	-	-	-	-	-	-	-	-	-	-	-	-	-	-	L	D	-	-	-	-	-	-	-	-	-	-	-	-	-	-	-
A9J0U3_VACCA(C)/264-355	dsDNA viruses	Vaccinia virus	V	V	N	H	V	L	T	A	T	A	L	D	E	K	L	F	L	-	-	-	-	-	-	-	-	-	-	-	-	-	I	K	K	M	A	E	H	D	V	Y	G	V	S	N	F	K	I
VITF3_VACCC(N)/167-243	dsDNA viruses	Vaccinia virus	-	-	I	N	Q	P	W	I	K	T	I	S	K	R	M	R	-	-	-	-	-	-	-	-	-	-	-	-	-	-	V	D	-	-	-	-	-	-	-	-	-	-	-	-	-	-	-
K7WK05_9VIRU(N)/115-196	dsDNA viruses	White spot	A	V	E	K	A	M	L	S	E	S	E	G	K	S	M	V	-	-	-	-	-	-	-	-	-	-	-	-	-	-	I	N	R	A	R	M	-	-	-	-	-	-	-	-	-	-	-
W4YQN9_STRPU(N)/101-179	Eukaryota	Strongylocentrotus purpuratus	Y	I	N	N	V	V	C	A	F	G	V	R	C	H	L	N	-	-	-	-	-	-	-	-	-	-	-	-	-	-	L	R	R	I	G	Q	-	-	-	-	-	-	-	-	-	-	-
RNH3_CHLT2/1-77	Bacteria	Chlamydia trachomatis	-	-	-	-	-	-	M	P	S	S	F	V	S	Q	L	S	P	S	L	-	-	-	-	-	-	-	-	-	-	-	F	S	I	L	R	E	-	-	-	-	-	-	-	-	-	-	-
Q9Q8I7_MYXVL(N)/172-248	dsDNA viruses	Myxoma virus	-	-	E	C	Q	P	W	I	K	T	I	S	K	R	M	R	-	-	-	-	-	-	-	-	-	-	-	-	-	-	I	D	-	-	-	-	-	-	-	-	-	-	-	-	-	-	-
Q9Q8W5_RFVKA(C)/269-359	dsDNA viruses	Rabbit fibroma	H	S	Q	T	I	I	T	L	E	T	F	E	E	K	I	N	K	-	-	-	-	-	-	-	-	-	-	-	-	-	I	K	D	V	R	R	C	-	-	Y	G	V	Y	N	F	K	V
TBPL1_DANRE(C)/101-180	Eukaryota	Danio rerio	K	V	V	N	V	L	A	V	C	S	M	P	F	Q	I	R	-	-	-	-	-	-	-	-	-	-	-	-	-	-	L	I	E	F	T	K	N	-	-	-	-	-	-	-	-	-	-
TBP_SULSO(N)/13-92	Archaea	Saccharolobus solfataricus	N	I	E	N	I	V	A	T	V	T	L	E	Q	S	L	D	-	-	-	-	-	-	-	-	-	-	-	-	-	-	L	Y	A	M	E	R	-	-	-	-	-	-	-	-	-	-	-
TBP2_ARATH(N)/24-103	Eukaryota	Arabidopsis thaliana	T	L	Q	N	I	V	S	T	V	N	L	D	C	K	L	D	-	-	-	-	-	-	-	-	-	-	-	-	-	-	L	K	A	I	A	L	-	-	-	-	-	-	-	-	-	-	-
A0A0M3ZHZ9_9POXV(N)/169-245	dsDNA viruses	Turkeypox virus	-	-	K	N	K	P	W	I	K	S	I	S	K	K	L	T	-	-	-	-	-	-	-	-	-	-	-	-	-	-	L	D	-	-	-	-	-	-	-	-	-	-	-	-	-	-	-
TBP_PYRCJ(C)/100-179	Archaea	Pyrobaculum calidifontis	Q	I	Q	N	I	V	A	S	G	N	L	H	A	E	V	D	-	-	-	-	-	-	-	-	-	-	-	-	-	-	L	E	Q	A	V	F	-	-	-	-	-	-	-	-	-	-	-
A0A0K1LDP5_9POXV(C)/264-355	dsDNA viruses	Camelpox virus	V	V	N	H	V	L	T	A	T	A	L	D	E	K	L	F	L	-	-	-	-	-	-	-	-	-	-	-	-	-	I	K	K	M	A	E	H	D	V	Y	G	V	S	N	F	K	I
A0A220T6H5_9POXV(N)/172-248	dsDNA viruses	Eptesipox virus	-	-	V	S	Q	P	W	I	K	T	I	S	K	R	M	R	-	-	-	-	-	-	-	-	-	-	-	-	-	-	V	D	-	-	-	-	-	-	-	-	-	-	-	-	-	-	-
Q070A5_CPRVZ(C)/268-357	dsDNA viruses	Nile crocodilepox	D	A	A	R	V	M	A	A	G	T	L	R	E	K	L	A	A	-	-	-	-	-	-	-	-	-	-	-	-	-	V	A	R	H	R	E	N	-	-	Y	G	V	R	N	F	G	V
M7T8H6_9ARCH(C)/100-179	Archaea	Thaumarchaeota archaeon	V	I	Q	N	I	V	A	S	A	N	L	H	G	K	I	D	-	-	-	-	-	-	-	-	-	-	-	-	-	-	L	E	T	A	A	D	-	-	-	-	-	-	-	-	-	-	-
B3RRW2_TRIAD(N)/34-113	Eukaryota	Trichoplax adhaerens	Q	I	Q	N	V	V	S	T	F	N	L	K	C	S	L	K	-	-	-	-	-	-	-	-	-	-	-	-	-	-	L	R	D	I	A	S	-	-	-	-	-	-	-	-	-	-	-
E2RU70_GIAIC(N)/19-97	Eukaryota	Giardia intestinalis	K	V	V	G	Y	N	C	R	F	S	L	G	F	N	V	D	-	-	-	-	-	-	-	-	-	-	-	-	-	-	M	R	L	L	A	A	-	-	-	-	-	-	-	-	-	-	-
VITF3_VAR67(N)/167-243	dsDNA viruses	Variola virus	-	-	I	N	Q	P	W	I	K	T	I	S	K	R	M	R	-	-	-	-	-	-	-	-	-	-	-	-	-	-	V	N	-	-	-	-	-	-	-	-	-	-	-	-	-	-	-
A0A068ELR3_9POXV(N)/169-245	dsDNA viruses	Penguinpox virus	-	-	Q	K	N	P	W	I	K	S	I	S	K	K	L	T	-	-	-	-	-	-	-	-	-	-	-	-	-	-	L	D	-	-	-	-	-	-	-	-	-	-	-	-	-	-	-
TBP1_ARATH(N)/24-103	Eukaryota	Arabidopsis thaliana	T	L	Q	N	I	V	S	T	V	N	L	D	C	K	L	D	-	-	-	-	-	-	-	-	-	-	-	-	-	-	L	K	A	I	A	L	-	-	-	-	-	-	-	-	-	-	-
A3DP53_STAMF(N)/14-96	Archaea	Staphylothermus marinus	K	I	E	N	I	V	A	T	V	I	L	D	Q	S	L	D	-	-	-	-	-	-	-	-	-	-	-	-	-	-	L	N	L	I	E	S	-	-	-	-	-	-	-	-	-	-	-
A0A023B3P3_GRENI(N)/58-140	Eukaryota	Gregarina niphandrodes	R	V	V	N	C	V	V	A	F	Y	T	G	C	Q	L	D	-	-	-	-	-	-	-	-	-	-	-	-	-	-	L	R	L	V	T	V	-	-	-	-	-	-	-	-	-	-	-
F9WZS4_ZYMTI(C)/92-174	Eukaryota	Zymoseptoria tritici	T	V	Q	N	M	V	A	N	V	D	T	R	M	T	I	H	-	-	-	-	-	-	-	-	-	-	-	-	-	-	L	E	G	L	M	L	-	-	-	-	-	-	-	-	-	-	-
C5KMP8_PERM5(N)/77-160	Eukaryota	Perkinsus marinus	V	L	D	N	V	I	A	S	F	E	L	G	I	D	I	D	-	-	-	-	-	-	-	-	-	-	-	-	-	-	P	K	T	I	A	F	-	-	-	-	-	-	-	-	-	-	-
B5DW52_DROPS(N)/238-318	Eukaryota	Drosophila pseudoobscura	L	I	R	N	V	V	C	S	F	N	V	G	C	Q	L	D	-	-	-	-	-	-	-	-	-	-	-	-	-	-	L	S	D	I	A	Q	-	-	-	-	-	-	-	-	-	-	-
B9SWR1_RICCO(N)/17-99	Eukaryota	Ricinus communis	V	L	Q	N	I	A	S	T	V	N	L	D	C	K	L	D	-	-	-	-	-	-	-	-	-	-	-	-	-	-	L	K	R	I	A	L	-	-	-	-	-	-	-	-	-	-	-
E4X3E8_OIKDI(N)/125-206	Eukaryota	Oikopleura dioica	T	I	S	N	V	V	S	N	F	R	C	R	C	H	L	N	-	-	-	-	-	-	-	-	-	-	-	-	-	-	L	R	L	I	A	A	-	-	-	-	-	-	-	-	-	-	-
A2G4N7_TRIVA(C)/139-223	Eukaryota	Trichomonas vaginalis	T	I	S	S	I	V	A	T	I	H	T	P	F	N	I	A	-	-	-	-	-	-	-	-	-	-	-	-	-	-	I	A	Q	I	A	S	A	D	G	-	-	-	-	-	-	-	-
TBPL1_ENTHI(C)/128-210	Eukaryota	Entamoeba histolytica	K	I	Q	N	V	V	A	S	C	D	M	K	F	A	I	S	-	-	-	-	-	-	-	-	-	-	-	-	-	-	L	K	E	L	I	Q	L	-	-	-	-	-	-	-	-	-	-
Q2H1M3_CHAGB(C)/124-207	Eukaryota	Chaetomium globosum	K	V	Q	N	Y	V	G	S	A	T	C	D	F	L	I	R	-	-	-	-	-	-	-	-	-	-	-	-	-	-	L	E	R	I	A	H	M	-	-	-	-	-	-	-	-	-	-
TBP_META3(N)/4-86	Archaea	Methanococcus aeolicus	K	I	V	N	V	V	V	S	T	K	I	G	D	D	I	D	-	-	-	-	-	-	-	-	-	-	-	-	-	-	L	E	Y	V	A	D	-	-	-	-	-	-	-	-	-	-	-
G3PA81_GASAC(N)/10-91	Eukaryota	Gasterosteus aculeatus	I	I	T	N	V	V	A	T	F	R	V	R	C	H	L	N	-	-	-	-	-	-	-	-	-	-	-	-	-	-	L	R	T	I	A	L	-	-	-	-	-	-	-	-	-	-	-
B4L8M5_DROMO(N)/69-150	Eukaryota	Drosophila mojavensis	V	I	N	N	V	V	C	S	F	S	V	R	C	H	L	K	-	-	-	-	-	-	-	-	-	-	-	-	-	-	L	R	E	I	A	L	-	-	-	-	-	-	-	-	-	-	-
B4JB23_DROGR(N)/23-104	Eukaryota	Drosophila grimshawi	V	I	T	N	V	V	C	S	F	S	V	R	C	H	L	N	-	-	-	-	-	-	-	-	-	-	-	-	-	-	L	Q	N	I	A	L	-	-	-	-	-	-	-	-	-	-	-
M1XNH7_NATM8(N)/4-90	Archaea	Natronomonas moolapensis	E	I	A	N	V	A	G	T	I	T	Y	Q	Q	E	L	D	-	-	-	-	-	-	-	-	-	-	-	-	-	-	L	S	A	L	A	E	-	-	-	-	-	-	-	-	-	-	-
H2Y7Y2_CIOSA(N)/83-164	Eukaryota	Ciona savignyi	S	V	C	N	V	V	S	S	F	R	V	R	C	H	L	N	-	-	-	-	-	-	-	-	-	-	-	-	-	-	L	R	Q	I	A	L	-	-	-	-	-	-	-	-	-	-	-
J9K0I2_ACYPI(N)/60-141	Eukaryota	Acyrthosiphon pisum	S	I	S	N	V	V	T	N	F	S	L	K	S	H	L	N	-	-	-	-	-	-	-	-	-	-	-	-	-	-	L	R	Y	L	A	L	-	-	-	-	-	-	-	-	-	-	-
D8LVV3_BLAHO(C)/113-196	Eukaryota	Blastocystis hominis	I	I	H	N	M	V	A	V	G	D	F	K	F	P	I	R	-	-	-	-	-	-	-	-	-	-	-	-	-	-	L	E	G	L	S	I	E	-	-	-	-	-	-	-	-	-	-
TBP_THEKO(N)/8-90	Archaea	Thermococcus kodakarensis	R	I	E	N	I	V	A	S	V	D	L	F	T	D	L	N	-	-	-	-	-	-	-	-	-	-	-	-	-	-	L	E	K	V	I	E	-	-	-	-	-	-	-	-	-	-	-
G2QM46_MYCTT(C)/141-224	Eukaryota	Myceliophthora thermophila	R	V	Q	N	F	V	G	S	A	A	C	G	F	L	V	R	-	-	-	-	-	-	-	-	-	-	-	-	-	-	L	E	R	I	S	H	R	-	-	-	-	-	-	-	-	-	-
A8AB66_IGNH4(N)/10-92	Archaea	Ignicoccus hospitalis	K	I	E	N	I	V	A	T	V	S	I	D	Q	N	I	D	-	-	-	-	-	-	-	-	-	-	-	-	-	-	L	E	K	I	E	K	E	-	-	-	-	-	-	-	-	-	-
T1HEQ5_RHOPR(C)/86-169	Eukaryota	Rhodnius prolixus	R	I	H	N	M	V	A	T	C	D	L	R	F	P	I	R	-	-	-	-	-	-	-	-	-	-	-	-	-	-	I	E	N	L	H	Q	V	-	-	-	-	-	-	-	-	-	-
TBP_METTH(N)/5-86	Archaea	Methanothermobacter thermautotrophicus	K	I	E	N	I	V	A	S	A	T	L	G	K	S	I	D	-	-	-	-	-	-	-	-	-	-	-	-	-	-	L	Q	T	V	A	E	-	-	-	-	-	-	-	-	-	-	-
C4QKR1_SCHMA(C)/153-232	Eukaryota	Schistosoma mansoni	R	V	V	N	I	M	A	T	C	K	L	P	F	G	V	R	-	-	-	-	-	-	-	-	-	-	-	-	-	-	L	E	E	L	V	K	E	-	-	-	-	-	-	-	-	-	-
Q17JE5_AEDAE(N)/58-140	Eukaryota	Aedes aegypti	L	V	R	N	C	V	A	T	V	S	L	G	C	E	L	N	-	-	-	-	-	-	-	-	-	-	-	-	-	-	L	Q	A	I	N	F	-	-	-	-	-	-	-	-	-	-	-
TBP_PICTO(C)/97-181	Archaea	Picrophilus torridus	I	V	Q	N	I	V	A	V	Y	D	L	E	S	N	L	N	-	-	-	-	-	-	-	-	-	-	-	-	-	-	L	T	D	I	A	M	S	L	-	-	-	-	-	-	-	-	-
A0A212EU32_DANPL(C)/197-280	Eukaryota	Danaus plexippus	K	V	L	N	F	L	A	T	A	D	L	R	F	P	I	K	-	-	-	-	-	-	-	-	-	-	-	-	-	-	L	E	A	L	Q	Q	A	-	-	-	-	-	-	-	-	-	-
Q4UHG0_THEAN(C)/134-220	Eukaryota	Theileria annulata	K	I	E	N	I	I	A	T	F	S	C	N	V	P	I	R	-	-	-	-	-	-	-	-	-	-	-	-	-	-	L	E	V	F	S	Q	E	-	-	-	-	-	-	-	-	-	-
TBPL2_RAT(N)/169-250	Eukaryota	Rattus norvegicus	Q	L	Q	N	V	V	S	T	A	N	L	A	C	K	L	D	-	-	-	-	-	-	-	-	-	-	-	-	-	-	L	R	K	I	A	L	-	-	-	-	-	-	-	-	-	-	-
TBP2_ENTHI(C)/121-201	Eukaryota	Entamoeba histolytica	N	V	Q	N	I	V	G	S	C	D	V	K	F	Q	I	A	-	-	-	-	-	-	-	-	-	-	-	-	-	-	L	R	T	L	V	D	S	-	-	-	-	-	-	-	-	-	-
A0A023B3P3_GRENI(C)/149-235	Eukaryota	Gregarina niphandrodes	K	I	C	T	L	V	C	T	A	N	C	G	F	P	V	R	-	-	-	-	-	-	-	-	-	-	-	-	-	-	L	E	N	I	A	Q	D	-	-	-	-	-	-	-	-	-	-
A0A068X6Q7_HYMMI(C)/155-233	Eukaryota	Hymenolepis microstoma	R	I	L	N	V	M	A	K	C	R	L	P	F	R	V	R	-	-	-	-	-	-	-	-	-	-	-	-	-	-	L	D	S	L	S	K	T	-	-	-	-	-	-	-	-	-	-
K1QV71_CRAGI(C)/137-219	Eukaryota	Crassostrea gigas	R	V	V	N	V	L	G	T	C	G	M	P	F	R	I	K	-	-	-	-	-	-	-	-	-	-	-	-	-	-	I	A	G	F	S	Q	K	-	-	-	-	-	-	-	-	-	-
TBP2_METAC(C)/97-181	Archaea	Methanosarcina acetivorans	H	V	Q	N	V	V	A	S	A	N	L	R	T	S	L	N	-	-	-	-	-	-	-	-	-	-	-	-	-	-	L	N	A	V	L	S	A	F	-	-	-	-	-	-	-	-	-
D4GQ28_HALVD(N)/9-91	Archaea	Haloferax volcanii	E	I	Q	N	V	V	A	S	T	E	V	P	V	E	L	D	-	-	-	-	-	-	-	-	-	-	-	-	-	-	L	E	R	L	S	L	-	-	-	-	-	-	-	-	-	-	-
E5S4F4_TRISP(C)/195-278	Eukaryota	Trichinella spiralis	R	V	T	N	I	M	A	T	C	K	L	P	F	G	I	R	-	-	-	-	-	-	-	-	-	-	-	-	-	-	I	P	N	L	A	T	E	-	-	-	-	-	-	-	-	-	-
R4G4Q3_RHOPR(N)/57-138	Eukaryota	Rhodnius prolixus	V	I	N	N	V	V	C	S	F	S	V	K	C	H	L	N	-	-	-	-	-	-	-	-	-	-	-	-	-	-	L	R	Q	I	A	L	-	-	-	-	-	-	-	-	-	-	-
E1RKJ2_METP4(C)/99-182	Archaea	Methanolacinia petrolearia	A	I	T	N	M	V	C	S	Y	D	T	E	K	Q	I	N	-	-	-	-	-	-	-	-	-	-	-	-	-	-	L	N	R	I	V	V	A	L	-	-	-	-	-	-	-	-	-
T1JFL9_STRMM(N)/29-110	Eukaryota	Strigamia maritima	Q	I	V	S	V	V	S	T	A	N	L	G	C	K	L	D	-	-	-	-	-	-	-	-	-	-	-	-	-	-	L	K	K	I	V	R	-	-	-	-	-	-	-	-	-	-	-
K3WYW4_PYTUL(C)/127-210	Eukaryota	Pythium ultimum	K	I	Q	N	V	V	G	T	C	E	L	G	F	R	V	L	-	-	-	-	-	-	-	-	-	-	-	-	-	-	V	E	E	L	S	F	A	-	-	-	-	-	-	-	-	-	-
L0K3F8_9EURY(C)/98-182	Archaea	Natronococcus occultus	V	V	Q	N	I	V	S	S	A	D	L	G	R	S	L	N	-	-	-	-	-	-	-	-	-	-	-	-	-	-	L	N	A	I	A	I	G	L	-	-	-	-	-	-	-	-	-
M4BK00_HYAAE(N)/30-111	Eukaryota	Hyaloperonospora arabidopsidis	R	V	V	N	V	L	G	S	G	F	V	N	D	R	I	D	-	-	-	-	-	-	-	-	-	-	-	-	-	-	I	K	R	L	A	L	-	-	-	-	-	-	-	-	-	-	-
M4BK00_HYAAE(C)/119-202	Eukaryota	Hyaloperonospora arabidopsidis	T	I	R	N	V	V	G	S	T	D	V	C	F	K	I	R	-	-	-	-	-	-	-	-	-	-	-	-	-	-	L	E	G	L	A	R	D	-	-	-	-	-	-	-	-	-	-
F0YMS8_AURAN(C)/137-220	Eukaryota	Aureococcus anophagefferens	K	V	Q	N	M	V	A	T	S	D	A	G	F	P	I	R	-	-	-	-	-	-	-	-	-	-	-	-	-	-	L	E	A	L	V	Y	A	-	-	-	-	-	-	-	-	-	-
Q2H1M3_CHAGB(N)/35-116	Eukaryota	Chaetomium globosum	I	I	Q	N	V	V	A	T	V	D	L	G	C	R	L	D	-	-	-	-	-	-	-	-	-	-	-	-	-	-	L	R	L	I	S	E	-	-	-	-	-	-	-	-	-	-	-
TBP_METKA(C)/91-179	Archaea	Methanopyrus kandleri	E	I	Q	N	I	V	A	S	I	D	F	H	V	P	L	D	-	-	-	-	-	-	-	-	-	-	-	-	-	-	L	D	T	I	A	E	V	L	V	-	-	-	-	-	-	-	-
D4GQ28_HALVD(C)/100-184	Archaea	Haloferax volcanii	T	V	Q	N	I	V	S	S	A	D	L	G	A	A	L	N	-	-	-	-	-	-	-	-	-	-	-	-	-	-	L	N	A	L	A	I	G	L	-	-	-	-	-	-	-	-	-
K3WVG6_PYTUL(C)/121-204	Eukaryota	Pythium ultimum	T	I	A	N	V	V	G	S	A	D	L	G	F	K	V	R	-	-	-	-	-	-	-	-	-	-	-	-	-	-	L	E	G	L	A	R	E	-	-	-	-	-	-	-	-	-	-
TBP_METTH(C)/96-178	Archaea	Methanothermobacter thermautotrophicus	K	I	Q	N	I	V	A	S	A	N	L	G	K	P	L	N	-	-	-	-	-	-	-	-	-	-	-	-	-	-	L	E	A	V	A	L	-	-	-	-	-	-	-	-	-	-	-
D7FV81_ECTSI(C)/235-319	Eukaryota	Ectocarpus siliculosus	R	V	Q	N	M	V	A	T	T	D	V	G	F	P	I	R	-	-	-	-	-	-	-	-	-	-	-	-	-	-	L	E	G	L	V	A	S	N	-	-	-	-	-	-	-	-	-
K1QV71_CRAGI(N)/48-129	Eukaryota	Crassostrea gigas	I	I	N	N	V	V	C	S	F	N	T	R	C	H	L	N	-	-	-	-	-	-	-	-	-	-	-	-	-	-	L	R	S	I	A	M	-	-	-	-	-	-	-	-	-	-	-
A3CUY3_METMJ(N)/17-99	Archaea	Methanoculleus marisnigri	K	I	E	N	I	V	A	S	G	V	I	A	D	A	I	D	-	-	-	-	-	-	-	-	-	-	-	-	-	-	L	E	N	V	S	D	-	-	-	-	-	-	-	-	-	-	-
D7G0V1_ECTSI(C)/126-209	Eukaryota	Ectocarpus siliculosus	A	V	Q	N	M	V	A	T	F	E	V	D	A	P	I	S	-	-	-	-	-	-	-	-	-	-	-	-	-	-	L	E	L	M	A	Y	C	-	-	-	-	-	-	-	-	-	-
T1K004_TETUR(C)/111-193	Eukaryota	Tetranychus urticae	R	V	V	N	V	L	G	T	V	I	L	P	F	G	I	K	-	-	-	-	-	-	-	-	-	-	-	-	-	-	I	T	Q	F	T	E	H	-	-	-	-	-	-	-	-	-	-
L0HDG9_METFS(C)/99-182	Archaea	Methanoregula formicica	S	V	R	N	I	V	C	T	C	S	F	G	R	E	C	N	-	-	-	-	-	-	-	-	-	-	-	-	-	-	L	V	R	M	V	A	-	-	-	-	-	-	-	-	-	-	-
TBPD_HALSA(C)/98-182	Archaea	Halobacterium salinarum	H	V	Q	N	I	V	C	S	G	S	L	D	Q	D	L	N	-	-	-	-	-	-	-	-	-	-	-	-	-	-	L	N	A	I	A	I	G	L	-	-	-	-	-	-	-	-	-
D4GVY4_HALVD(N)/2-84	Archaea	Haloferax volcanii	E	I	V	N	V	V	A	S	G	A	L	N	V	E	L	D	-	-	-	-	-	-	-	-	-	-	-	-	-	-	L	E	R	L	A	D	D	I	-	-	-	-	-	-	-	-	-
TBPF_HALSA(C)/98-182	Archaea	Halobacterium salinarum	K	V	Q	N	I	V	S	S	A	S	L	E	Q	S	L	N	-	-	-	-	-	-	-	-	-	-	-	-	-	-	L	N	A	I	A	I	G	L	-	-	-	-	-	-	-	-	-
A0A068XX51_ECHMU(C)/128-211	Eukaryota	Echinococcus multilocularis	R	I	Q	N	V	V	G	I	V	D	L	K	F	P	I	R	-	-	-	-	-	-	-	-	-	-	-	-	-	-	L	E	G	L	L	M	A	-	-	-	-	-	-	-	-	-	-
TBP2_METAC(N)/4-87	Archaea	Methanosarcina acetivorans	T	I	E	N	I	V	A	S	T	R	L	A	E	D	F	D	-	-	-	-	-	-	-	-	-	-	-	-	-	-	L	Q	K	L	L	D	T	-	-	-	-	-	-	-	-	-	-
G4V701_SCHMA(N)/34-116	Eukaryota	Schistosoma mansoni	V	I	H	N	M	V	S	T	V	D	L	G	C	P	I	E	-	-	-	-	-	-	-	-	-	-	-	-	-	-	L	R	K	L	V	L	-	-	-	-	-	-	-	-	-	-	-
G3PA81_GASAC(C)/99-181	Eukaryota	Gasterosteus aculeatus	K	V	V	N	V	L	A	V	C	S	M	P	F	G	I	Q	-	-	-	-	-	-	-	-	-	-	-	-	-	-	L	V	D	F	T	I	K	-	-	-	-	-	-	-	-	-	-
C5KGY5_PERM5(N)/31-110	Eukaryota	Perkinsus marinus	F	C	Q	N	V	L	A	H	A	N	L	N	T	T	F	E	-	-	-	-	-	-	-	-	-	-	-	-	-	-	L	T	Q	I	V	K	-	-	-	-	-	-	-	-	-	-	-
D2A0P5_TRICA(C)/152-235	Eukaryota	Tribolium castaneum	K	I	Q	N	L	V	A	T	C	D	L	R	F	P	I	K	-	-	-	-	-	-	-	-	-	-	-	-	-	-	L	E	S	L	S	L	L	-	-	-	-	-	-	-	-	-	-
A0RWZ0_CENSY(C)/99-179	Archaea	Cenarchaeum symbiosum	E	I	Q	N	I	V	A	S	I	N	L	G	G	K	I	H	-	-	-	-	-	-	-	-	-	-	-	-	-	-	L	E	Q	A	A	R	-	-	-	-	-	-	-	-	-	-	-
TBP3_METAC(C)/97-180	Archaea	Methanosarcina acetivorans	H	V	Q	N	I	V	A	S	A	D	L	K	T	T	L	N	-	-	-	-	-	-	-	-	-	-	-	-	-	-	L	N	T	I	A	I	A	F	-	-	-	-	-	-	-	-	-
R7Z0M1_CONA1(N)/31-113	Eukaryota	Coniosporium apollinis	Q	L	Q	N	V	V	A	T	A	N	L	E	I	R	I	D	-	-	-	-	-	-	-	-	-	-	-	-	-	-	L	N	I	V	A	R	-	-	-	-	-	-	-	-	-	-	-
TBP_PYRAE(C)/98-180	Archaea	Pyrobaculum aerophilum	Q	I	Q	N	I	V	A	S	G	N	L	H	A	E	V	D	-	-	-	-	-	-	-	-	-	-	-	-	-	-	L	E	Q	A	V	L	-	-	-	-	-	-	-	-	-	-	-
Q74N53_NANEQ(N)/26-117	Archaea	Nanoarchaeum equitans	K	L	T	N	M	V	F	H	V	R	L	T	S	S	K	P	L	D	-	-	-	-	-	-	-	-	-	-	-	-	L	S	K	V	A	E	-	-	-	-	-	-	-	-	-	-	-
B1L6Y3_KORCO(C)/124-204	Archaea	Korarchaeum cryptofilum	K	A	E	N	I	V	A	S	A	K	L	H	V	K	V	D	-	-	-	-	-	-	-	-	-	-	-	-	-	-	I	E	R	L	A	L	-	-	-	-	-	-	-	-	-	-	-
E1RIV6_METP4(N)/8-90	Archaea	Methanolacinia petrolearia	K	I	E	N	I	V	A	S	A	K	V	A	K	E	L	D	-	-	-	-	-	-	-	-	-	-	-	-	-	-	L	Q	M	I	N	E	-	-	-	-	-	-	-	-	-	-	-
M7TNL4_EUTLA(C)/191-274	Eukaryota	Eutypa lata	K	L	H	N	V	V	A	S	C	D	V	R	F	P	I	S	-	-	-	-	-	-	-	-	-	-	-	-	-	-	L	Q	R	L	A	S	F	-	-	-	-	-	-	-	-	-	-
D7G0V1_ECTSI(N)/33-112	Eukaryota	Ectocarpus siliculosus	V	L	Q	N	V	T	A	T	V	N	M	R	I	T	I	D	-	-	-	-	-	-	-	-	-	-	-	-	-	-	P	S	S	L	A	N	-	-	-	-	-	-	-	-	-	-	-
J9MAA6_ACYPI(N)/143-225	Eukaryota	Acyrthosiphon pisum	E	V	Q	N	I	V	C	G	A	N	M	G	C	P	L	D	-	-	-	-	-	-	-	-	-	-	-	-	-	-	L	V	K	I	V	M	-	-	-	-	-	-	-	-	-	-	-
TBPC_HALSA(N)/2-86	Archaea	Halobacterium salinarum	E	I	A	N	I	V	G	S	G	D	L	G	V	E	L	D	-	-	-	-	-	-	-	-	-	-	-	-	-	-	V	E	P	L	E	A	D	L	-	-	-	-	-	-	-	-	-
A2BLC1_HYPBU(N)/23-105	Archaea	Hyperthermus butylicus	K	I	E	N	I	V	A	T	V	S	L	D	Q	Q	L	D	-	-	-	-	-	-	-	-	-	-	-	-	-	-	L	R	L	I	E	R	-	-	-	-	-	-	-	-	-	-	-
E0SNK7_IGNAA(N)/9-91	Archaea	Ignisphaera aggregans	K	I	E	N	I	V	A	T	V	S	V	D	Q	T	I	D	-	-	-	-	-	-	-	-	-	-	-	-	-	-	L	D	Y	L	D	K	-	-	-	-	-	-	-	-	-	-	-
TBPL1_ENTHI(N)/38-120	Eukaryota	Entamoeba histolytica	V	I	Q	N	I	V	A	T	V	E	L	D	C	T	I	N	-	-	-	-	-	-	-	-	-	-	-	-	-	-	L	Q	D	V	V	R	-	-	-	-	-	-	-	-	-	-	-
J9K0I2_ACYPI(C)/150-230	Eukaryota	Acyrthosiphon pisum	R	I	V	N	V	L	G	S	C	S	L	P	F	P	I	K	-	-	-	-	-	-	-	-	-	-	-	-	-	-	V	I	Q	F	S	E	K	-	-	-	-	-	-	-	-	-	-
B9SWR1_RICCO(C)/107-191	Eukaryota	Ricinus communis	K	I	Q	N	I	V	A	S	C	D	M	K	F	P	L	R	-	-	-	-	-	-	-	-	-	-	-	-	-	-	L	E	K	F	I	Y	T	K	-	-	-	-	-	-	-	-	-
TBP_METTP(C)/96-180	Archaea	Methanothrix thermoacetophila	H	V	Q	N	I	V	A	S	A	D	L	K	T	D	L	N	-	-	-	-	-	-	-	-	-	-	-	-	-	-	L	N	A	I	A	L	G	L	-	-	-	-	-	-	-	-	-
E1QP45_VULDI(N)/5-87	Archaea	Vulcanisaeta distributa	R	I	E	N	I	V	A	T	V	N	L	G	I	D	L	D	-	-	-	-	-	-	-	-	-	-	-	-	-	-	L	D	K	L	A	E	-	-	-	-	-	-	-	-	-	-	-
R4G4Q3_RHOPR(C)/146-227	Eukaryota	Rhodnius prolixus	R	V	V	N	V	L	G	T	C	S	M	P	F	A	I	K	-	-	-	-	-	-	-	-	-	-	-	-	-	-	I	T	L	F	S	E	-	-	-	-	-	-	-	-	-	-	-
G0PNI4_CAEBE(N)/39-119	Eukaryota	Caenorhabditis brenneri	I	I	E	N	V	V	S	T	I	S	L	G	V	P	L	D	-	-	-	-	-	-	-	-	-	-	-	-	-	-	L	E	K	I	A	L	-	-	-	-	-	-	-	-	-	-	-
J9L9P7_ACYPI(N)/54-134	Eukaryota	Acyrthosiphon pisum	N	I	S	N	V	S	A	S	F	N	V	K	S	H	L	N	-	-	-	-	-	-	-	-	-	-	-	-	-	-	L	R	Y	L	A	L	-	-	-	-	-	-	-	-	-	-	-
T1HEQ5_RHOPR(N)/1-78	Eukaryota	Rhodnius prolixus	N	V	V	C	T	V	N	L	G	C	H	L	D	-	-	-	-	-	-	-	-	-	-	-	-	-	-	-	-	-	L	S	R	I	N	T	-	-	-	-	-	-	-	-	-	-	-
TBP_META3(C)/95-176	Archaea	Methanococcus aeolicus	K	V	Q	N	M	V	A	T	A	E	L	G	M	E	P	N	-	-	-	-	-	-	-	-	-	-	-	-	-	-	L	D	D	L	S	T	-	-	-	-	-	-	-	-	-	-	-
K7J7J7_NASVI(N)/60-141	Eukaryota	Nasonia vitripennis	I	I	S	N	V	V	C	S	F	S	V	R	C	H	L	N	-	-	-	-	-	-	-	-	-	-	-	-	-	-	L	R	E	I	A	L	-	-	-	-	-	-	-	-	-	-	-
A4HYG9_LEIIN(N)/94-176	Eukaryota	Leishmania infantum	V	V	V	A	V	Q	A	Q	A	S	I	P	V	G	I	N	-	-	-	-	-	-	-	-	-	-	-	-	-	-	L	A	E	L	S	C	-	-	-	-	-	-	-	-	-	-	-
B4JB23_DROGR(C)/112-194	Eukaryota	Drosophila grimshawi	R	V	V	N	V	L	A	T	C	C	M	P	W	P	I	K	-	-	-	-	-	-	-	-	-	-	-	-	-	-	I	V	N	F	S	M	H	-	-	-	-	-	-	-	-	-	-
TBPD_HALSA(N)/7-89	Archaea	Halobacterium salinarum	Q	I	E	N	V	V	A	S	T	D	L	S	Q	E	L	A	-	-	-	-	-	-	-	-	-	-	-	-	-	-	L	E	Q	L	A	T	-	-	-	-	-	-	-	-	-	-	-
TBP2_ENTHI(N)/31-113	Eukaryota	Entamoeba histolytica	E	I	V	N	V	V	S	T	F	Q	L	G	V	K	L	E	-	-	-	-	-	-	-	-	-	-	-	-	-	-	L	R	K	I	V	Q	-	-	-	-	-	-	-	-	-	-	-
Q4UHG0_THEAN(N)/44-124	Eukaryota	Theileria annulata	V	V	Q	N	I	V	A	S	V	H	L	G	E	E	L	D	-	-	-	-	-	-	-	-	-	-	-	-	-	-	L	R	E	I	A	I	-	-	-	-	-	-	-	-	-	-	-
R9TBV6_METII(C)/94-178	Archaea	Methanomassiliicoccus intestinalis	V	V	Q	N	I	V	A	S	S	D	L	C	Q	E	I	N	-	-	-	-	-	-	-	-	-	-	-	-	-	-	L	N	A	I	A	I	S	L	-	-	-	-	-	-	-	-	-
A3CUY3_METMJ(C)/108-190	Archaea	Methanoculleus marisnigri	A	V	T	N	I	V	C	S	Y	D	M	G	K	Y	I	N	-	-	-	-	-	-	-	-	-	-	-	-	-	-	L	N	K	V	V	I	T	L	-	-	-	-	-	-	-	-	-
M7TNL4_EUTLA(N)/102-183	Eukaryota	Eutypa lata	T	I	Q	N	I	V	A	S	V	N	V	D	C	R	L	D	-	-	-	-	-	-	-	-	-	-	-	-	-	-	L	K	T	I	A	L	-	-	-	-	-	-	-	-	-	-	-
A0A088AT44_APIME(N)/68-147	Eukaryota	Apis mellifera	L	Q	N	V	V	S	T	V	N	L	G	I	E	L	P	-	-	-	-	-	-	-	-	-	-	-	-	-	-	-	L	M	Y	I	N	T	-	-	-	-	-	-	-	-	-	-	-
J9MAA6_ACYPI(C)/233-316	Eukaryota	Acyrthosiphon pisum	T	V	H	N	I	V	C	T	W	S	V	G	F	P	I	M	-	-	-	-	-	-	-	-	-	-	-	-	-	-	L	E	E	L	Y	T	A	-	-	-	-	-	-	-	-	-	-
C5KMP8_PERM5(C)/170-253	Eukaryota	Perkinsus marinus	K	V	E	N	M	I	A	S	V	D	V	R	F	P	I	R	-	-	-	-	-	-	-	-	-	-	-	-	-	-	L	E	R	L	A	Y	D	-	-	-	-	-	-	-	-	-	-
T1J380_STRMM(C)/138-234	Eukaryota	Strigamia maritima	K	I	R	N	M	V	G	S	A	S	L	G	L	D	C	N	T	K	L	R	-	-	-	-	-	-	-	-	-	-	L	E	T	F	R	I	L	E	E	C	Q	E	E	S	E	R	Q
A8AB66_IGNH4(C)/103-184	Archaea	Ignicoccus hospitalis	Q	I	Q	N	I	V	A	S	A	N	L	G	V	E	V	H	-	-	-	-	-	-	-	-	-	-	-	-	-	-	L	E	K	A	A	Y	-	-	-	-	-	-	-	-	-	-	-
I3KSC7_ORENI(C)/218-299	Eukaryota	Oreochromis niloticus	K	I	Q	N	I	V	A	F	C	Q	T	F	P	V	D	-	-	-	-	-	-	-	-	-	-	-	-	-	-	-	L	A	E	L	Q	K	V	-	-	-	-	-	-	-	-	-	-
Q74N53_NANEQ(C)/126-209	Archaea	Nanoarchaeum equitans	K	L	E	N	M	V	W	T	G	Y	L	D	Y	E	V	N	-	-	-	-	-	-	-	-	-	-	-	-	-	-	L	A	L	L	A	E	-	-	-	-	-	-	-	-	-	-	-
L0HDG9_METFS(N)/8-89	Archaea	Methanoregula formicica	R	I	Q	N	I	V	A	A	G	P	V	A	D	S	I	D	-	-	-	-	-	-	-	-	-	-	-	-	-	-	L	T	H	L	L	N	-	-	-	-	-	-	-	-	-	-	-
D7FV81_ECTSI(N)/133-217	Eukaryota	Ectocarpus siliculosus	S	M	V	N	V	T	A	T	A	D	M	K	C	T	I	D	-	-	-	-	-	-	-	-	-	-	-	-	-	-	L	K	T	V	V	M	-	-	-	-	-	-	-	-	-	-	-
I3KSC7_ORENI(N)/129-210	Eukaryota	Oreochromis niloticus	V	I	C	N	V	I	S	T	V	D	L	G	C	S	L	D	-	-	-	-	-	-	-	-	-	-	-	-	-	-	L	K	F	I	A	R	-	-	-	-	-	-	-	-	-	-	-
TBP3_METAC(N)/4-87	Archaea	Methanosarcina acetivorans	T	I	E	N	V	V	A	S	T	A	L	A	T	E	F	D	-	-	-	-	-	-	-	-	-	-	-	-	-	-	L	V	K	I	M	D	S	-	-	-	-	-	-	-	-	-	-
TBP_PYRAE(N)/7-89	Archaea	Pyrobaculum aerophilum	R	I	E	N	I	V	A	T	V	N	L	G	V	E	L	D	-	-	-	-	-	-	-	-	-	-	-	-	-	-	L	E	Q	L	A	E	-	-	-	-	-	-	-	-	-	-	-
G5EC52_CAEEL(N)/264-344	Eukaryota	Caenorhabditis elegans	Q	I	R	N	V	V	C	N	Y	T	L	P	L	H	I	D	-	-	-	-	-	-	-	-	-	-	-	-	-	-	L	R	K	L	A	M	-	-	-	-	-	-	-	-	-	-	-
TBP_PICTO(N)/6-88	Archaea	Picrophilus torridus	T	I	E	N	I	V	A	S	T	S	L	A	E	H	L	D	-	-	-	-	-	-	-	-	-	-	-	-	-	-	L	S	K	I	A	L	-	-	-	-	-	-	-	-	-	-	-
D0N7S7_PHYIT(N)/47-129	Eukaryota	Phytophthora infestans	K	I	M	N	V	V	G	T	V	D	L	K	T	P	L	D	-	-	-	-	-	-	-	-	-	-	-	-	-	-	L	K	T	I	A	L	-	-	-	-	-	-	-	-	-	-	-
M1XKX4_NATM8(N)/7-89	Archaea	Natronomonas moolapensis	D	I	E	N	V	V	A	S	T	D	I	G	Q	E	L	A	-	-	-	-	-	-	-	-	-	-	-	-	-	-	L	E	R	L	A	M	-	-	-	-	-	-	-	-	-	-	-
B1L6Y3_KORCO(N)/32-114	Archaea	Korarchaeum cryptofilum	A	I	Q	N	V	V	S	S	A	D	I	R	Q	R	L	D	-	-	-	-	-	-	-	-	-	-	-	-	-	-	L	H	E	I	S	R	-	-	-	-	-	-	-	-	-	-	-
B5Y4M9_PHATC(C)/92-175	Eukaryota	Phaeodactylum tricornutum	K	V	Q	N	I	V	G	T	A	D	V	G	F	P	I	R	-	-	-	-	-	-	-	-	-	-	-	-	-	-	L	E	G	L	V	Y	A	-	-	-	-	-	-	-	-	-	-
B3L6K8_PLAKH(C)/163-248	Eukaryota	Plasmodium knowlesi	N	I	E	N	I	I	A	S	A	D	C	N	M	P	I	R	-	-	-	-	-	-	-	-	-	-	-	-	-	-	L	E	M	L	A	H	D	-	-	-	-	-	-	-	-	-	-
T1K004_TETUR(N)/22-103	Eukaryota	Tetranychus urticae	H	I	S	N	V	V	C	N	F	S	T	R	C	H	L	N	-	-	-	-	-	-	-	-	-	-	-	-	-	-	L	R	Q	I	A	T	-	-	-	-	-	-	-	-	-	-	-
M4YUH5_THEXX(C)/91-175	Archaea	Thermoplasmatales archaeon	E	V	Q	N	I	V	A	S	S	D	L	G	Q	E	I	N	-	-	-	-	-	-	-	-	-	-	-	-	-	-	L	N	T	V	A	I	T	L	-	-	-	-	-	-	-	-	-
H3EQK4_PRIPA(N)/260-340	Eukaryota	Pristionchus pacificus	Q	I	R	N	V	V	C	N	Y	S	L	P	L	H	I	D	-	-	-	-	-	-	-	-	-	-	-	-	-	-	L	R	R	L	A	Q	-	-	-	-	-	-	-	-	-	-	-
G5EC52_CAEEL(C)/357-440	Eukaryota	Caenorhabditis elegans	R	V	N	N	V	L	A	T	C	R	L	P	F	G	I	K	-	-	-	-	-	-	-	-	-	-	-	-	-	-	I	E	E	V	A	A	K	-	-	-	-	-	-	-	-	-	-
D0N7S7_PHYIT(C)/137-220	Eukaryota	Phytophthora infestans	K	V	R	N	V	M	G	T	C	D	I	R	F	P	I	R	-	-	-	-	-	-	-	-	-	-	-	-	-	-	L	E	G	L	L	N	D	-	-	-	-	-	-	-	-	-	-
T1JFL9_STRMM(C)/118-201	Eukaryota	Strigamia maritima	K	I	Q	S	I	V	G	V	C	D	V	K	F	H	I	R	-	-	-	-	-	-	-	-	-	-	-	-	-	-	L	E	G	L	V	L	A	-	-	-	-	-	-	-	-	-	-
G4V701_SCHMA(C)/124-207	Eukaryota	Schistosoma mansoni	T	I	Q	N	M	V	G	L	A	D	L	K	F	P	I	R	-	-	-	-	-	-	-	-	-	-	-	-	-	-	L	E	G	V	Q	L	A	-	-	-	-	-	-	-	-	-	-
C5KGY5_PERM5(C)/122-207	Eukaryota	Perkinsus marinus	T	C	D	N	I	L	A	T	Y	D	L	G	S	T	M	N	-	-	-	-	-	-	-	-	-	-	-	-	-	-	L	L	G	L	S	R	-	-	-	-	-	-	-	-	-	-	-
E1RIV6_METP4(C)/99-183	Archaea	Methanolacinia petrolearia	K	V	Q	N	I	V	T	S	A	D	L	G	T	P	I	N	-	-	-	-	-	-	-	-	-	-	-	-	-	-	L	N	K	I	A	V	G	F	-	-	-	-	-	-	-	-	-
A2SQL5_METLZ(C)/99-182	Archaea	Methanocorpusculum labreanum	T	V	Q	N	I	V	T	S	A	D	L	G	S	R	I	N	-	-	-	-	-	-	-	-	-	-	-	-	-	-	L	N	K	I	A	M	S	F	-	-	-	-	-	-	-	-	-
T1IML2_STRMM(C)/115-198	Eukaryota	Strigamia maritima	K	I	Q	N	I	V	G	S	F	D	V	Q	F	P	I	R	-	-	-	-	-	-	-	-	-	-	-	-	-	-	L	E	G	L	V	I	G	-	-	-	-	-	-	-	-	-	-
F2UKE3_SALR5(C)/186-269	Eukaryota	Salpingoeca rosetta	K	V	Q	N	M	V	A	K	C	D	C	R	F	P	I	R	-	-	-	-	-	-	-	-	-	-	-	-	-	-	L	E	A	L	Q	A	H	-	-	-	-	-	-	-	-	-	-
A0A068XX51_ECHMU(N)/38-120	Eukaryota	Echinococcus multilocularis	I	I	Y	N	V	V	S	S	V	D	L	A	C	P	I	E	-	-	-	-	-	-	-	-	-	-	-	-	-	-	L	R	K	V	V	M	-	-	-	-	-	-	-	-	-	-	-
D8LVV3_BLAHO(N)/22-103	Eukaryota	Blastocystis hominis	K	P	S	N	I	V	S	T	V	N	M	K	K	E	I	N	-	-	-	-	-	-	-	-	-	-	-	-	-	-	L	P	E	V	V	D	-	-	-	-	-	-	-	-	-	-	-
T1FQ96_HELRO(N)/42-122	Eukaryota	Helobdella robusta	I	I	N	N	V	V	S	T	F	Y	T	R	C	H	L	D	-	-	-	-	-	-	-	-	-	-	-	-	-	-	L	R	K	I	A	T	-	-	-	-	-	-	-	-	-	-	-
L0JS88_NATP1(C)/98-182	Archaea	Natrinema pellirubrum	T	I	Q	N	I	V	S	S	G	D	L	G	E	Q	I	D	-	-	-	-	-	-	-	-	-	-	-	-	-	-	L	N	A	I	A	I	G	L	-	-	-	-	-	-	-	-	-
B2B3Y6_PODAN(N)/29-110	Eukaryota	Podospora anserina	K	L	Q	N	F	V	V	T	V	N	L	D	C	R	I	D	-	-	-	-	-	-	-	-	-	-	-	-	-	-	L	N	Y	L	A	Q	-	-	-	-	-	-	-	-	-	-	-
H2Y7Y2_CIOSA(C)/172-255	Eukaryota	Ciona savignyi	R	V	V	N	V	L	A	V	C	K	M	P	Y	A	I	D	-	-	-	-	-	-	-	-	-	-	-	-	-	-	I	N	Q	F	S	R	A	N	-	-	-	-	-	-	-	-	-
Q17JE5_AEDAE(C)/148-231	Eukaryota	Aedes aegypti	K	V	Q	N	L	V	A	T	V	D	L	R	F	P	I	R	-	-	-	-	-	-	-	-	-	-	-	-	-	-	L	E	N	L	N	Q	V	-	-	-	-	-	-	-	-	-	-
TBPC_HALSA(C)/96-180	Archaea	Halobacterium salinarum	T	V	E	N	V	V	C	T	A	M	L	D	E	L	V	S	-	-	-	-	-	-	-	-	-	-	-	-	-	-	L	N	A	L	A	I	G	L	-	-	-	-	-	-	-	-	-
B2B3Y6_PODAN(C)/118-211	Eukaryota	Podospora anserina	T	V	Q	N	I	I	G	S	A	N	V	G	F	N	I	R	-	-	-	-	-	-	-	-	-	-	-	-	-	-	L	E	G	L	A	N	K	Y	-	-	-	-	-	-	-	-	-
B4L8M5_DROMO(C)/158-240	Eukaryota	Drosophila mojavensis	R	I	V	N	V	L	G	T	C	S	M	P	W	A	I	K	-	-	-	-	-	-	-	-	-	-	-	-	-	-	I	V	N	F	S	E	R	-	-	-	-	-	-	-	-	-	-
K7J7J7_NASVI(C)/149-231	Eukaryota	Nasonia vitripennis	R	I	V	N	V	L	G	T	C	T	M	P	W	A	I	K	-	-	-	-	-	-	-	-	-	-	-	-	-	-	I	T	S	F	S	T	H	-	-	-	-	-	-	-	-	-	-
G2QM46_MYCTT(N)/52-133	Eukaryota	Myceliophthora thermophila	T	I	Q	N	V	V	A	T	A	S	L	E	C	R	L	D	-	-	-	-	-	-	-	-	-	-	-	-	-	-	L	Q	A	I	A	Q	-	-	-	-	-	-	-	-	-	-	-
R7Z0M1_CONA1(C)/121-214	Eukaryota	Coniosporium apollinis	K	V	Q	N	I	V	G	S	A	D	V	G	H	C	I	R	-	-	-	-	-	-	-	-	-	-	-	-	-	-	L	E	G	V	E	R	H	I	R	L	E	D	V	D	K	P	V
Q4DK05_TRYCC(N)/79-162	Eukaryota	Trypanosoma cruzi	V	I	V	G	I	I	A	Q	A	K	L	G	V	G	V	D	-	-	-	-	-	-	-	-	-	-	-	-	-	-	L	C	A	L	S	C	-	-	-	-	-	-	-	-	-	-	-
A0A088AT44_APIME(C)/155-238	Eukaryota	Apis mellifera	K	I	Q	N	I	V	A	T	C	D	L	K	F	P	I	K	-	-	-	-	-	-	-	-	-	-	-	-	-	-	L	E	N	L	N	H	I	-	-	-	-	-	-	-	-	-	-
E1QP45_VULDI(C)/96-178	Archaea	Vulcanisaeta distributa	Q	V	Q	N	I	V	A	S	G	N	L	H	A	E	V	D	-	-	-	-	-	-	-	-	-	-	-	-	-	-	I	E	K	S	A	L	-	-	-	-	-	-	-	-	-	-	-
E5S4F4_TRISP(N)/105-186	Eukaryota	Trichinella spiralis	R	I	R	N	V	V	T	M	F	N	V	C	C	H	L	D	-	-	-	-	-	-	-	-	-	-	-	-	-	-	L	H	H	I	A	M	-	-	-	-	-	-	-	-	-	-	-
B5Y4M9_PHATC(N)/2-83	Eukaryota	Phaeodactylum tricornutum	R	I	Q	N	M	S	S	T	V	N	L	G	T	R	L	D	-	-	-	-	-	-	-	-	-	-	-	-	-	-	L	K	K	I	A	L	-	-	-	-	-	-	-	-	-	-	-
H3EQK4_PRIPA(C)/353-436	Eukaryota	Pristionchus pacificus	R	V	C	N	V	L	A	T	C	K	M	P	F	G	V	K	-	-	-	-	-	-	-	-	-	-	-	-	-	-	I	E	E	V	A	T	A	-	-	-	-	-	-	-	-	-	-
TBP2_WHEAT(N)/24-105	Eukaryota	Triticum aestivum	T	L	Q	N	I	V	S	T	V	N	L	D	C	K	L	D	-	-	-	-	-	-	-	-	-	-	-	-	-	-	L	K	A	I	A	L	-	-	-	-	-	-	-	-	-	-	-
A0RWZ0_CENSY(N)/7-88	Archaea	Cenarchaeum symbiosum	S	V	E	N	V	V	A	S	A	S	V	D	Q	K	M	D	-	-	-	-	-	-	-	-	-	-	-	-	-	-	L	N	E	I	T	R	-	-	-	-	-	-	-	-	-	-	-
A4HYG9_LEIIN(C)/185-285	Eukaryota	Leishmania infantum	R	V	R	S	I	A	A	R	F	N	V	C	S	P	I	R	-	-	-	-	-	-	-	-	-	-	-	-	-	-	L	D	K	L	A	A	Y	Q	L	D	P	A	M	S	I	G	V
R9TBV6_METII(N)/3-85	Archaea	Methanomassiliicoccus intestinalis	K	I	E	N	V	V	A	S	T	S	L	G	E	E	L	D	-	-	-	-	-	-	-	-	-	-	-	-	-	-	L	Q	A	I	A	L	-	-	-	-	-	-	-	-	-	-	-
B5DW52_DROPS(C)/326-408	Eukaryota	Drosophila pseudoobscura	R	I	E	T	V	L	G	T	C	R	M	P	W	D	I	N	-	-	-	-	-	-	-	-	-	-	-	-	-	-	I	V	N	F	S	K	K	-	-	-	-	-	-	-	-	-	-
K3WVG6_PYTUL(N)/32-113	Eukaryota	Pythium ultimum	H	I	V	N	M	L	A	H	G	S	L	R	S	P	I	D	-	-	-	-	-	-	-	-	-	-	-	-	-	-	V	K	Q	L	A	L	-	-	-	-	-	-	-	-	-	-	-
A0C5G2_PARTE(N)/25-106	Eukaryota	Paramecium tetraurelia	K	I	Q	N	V	V	S	T	V	D	L	G	T	E	L	N	-	-	-	-	-	-	-	-	-	-	-	-	-	-	L	V	V	I	S	N	-	-	-	-	-	-	-	-	-	-	-
A0A1I7VD71_LOALO(N)/155-235	Eukaryota	Loa loa	Q	I	R	N	V	V	C	N	Y	T	L	P	L	H	I	D	-	-	-	-	-	-	-	-	-	-	-	-	-	-	L	H	R	V	A	L	-	-	-	-	-	-	-	-	-	-	-
A0A068X6Q7_HYMMI(N)/66-147	Eukaryota	Hymenolepis microstoma	S	T	S	N	V	V	V	M	A	N	M	R	C	H	L	V	-	-	-	-	-	-	-	-	-	-	-	-	-	-	L	K	D	I	A	R	-	-	-	-	-	-	-	-	-	-	-
E4X3E8_OIKDI(C)/215-296	Eukaryota	Oikopleura dioica	R	V	V	N	V	L	G	N	C	R	V	P	F	A	L	D	-	-	-	-	-	-	-	-	-	-	-	-	-	-	I	M	Q	F	S	I	E	N	-	-	-	-	-	-	-	-	-
L0JS88_NATP1(N)/8-89	Archaea	Natrinema pellirubrum	K	I	E	N	V	V	A	S	T	G	V	G	Q	E	L	N	-	-	-	-	-	-	-	-	-	-	-	-	-	-	L	E	A	L	A	D	-	-	-	-	-	-	-	-	-	-	-
A2G4N7_TRIVA(N)/48-131	Eukaryota	Trichomonas vaginalis	K	V	V	N	V	I	A	L	A	Q	Y	S	C	N	K	L	N	-	-	-	-	-	-	-	-	-	-	-	-	-	L	V	S	I	A	S	-	-	-	-	-	-	-	-	-	-	-
L0K3F8_9EURY(N)/7-89	Archaea	Natronococcus occultus	T	I	E	N	V	V	A	S	S	G	I	G	Q	E	L	A	-	-	-	-	-	-	-	-	-	-	-	-	-	-	L	E	S	L	A	M	-	-	-	-	-	-	-	-	-	-	-
E0VNT9_PEDHC(C)/145-228	Eukaryota	Pediculus humanus	K	I	Q	N	I	V	G	T	C	D	V	R	F	P	I	K	-	-	-	-	-	-	-	-	-	-	-	-	-	-	L	E	S	L	N	Q	I	-	-	-	-	-	-	-	-	-	-
A0C5G2_PARTE(C)/114-201	Eukaryota	Paramecium tetraurelia	T	I	Q	N	I	V	A	S	F	D	F	R	K	P	I	K	-	-	-	-	-	-	-	-	-	-	-	-	-	-	L	D	E	F	T	K	D	Q	Q	-	-	-	-	-	-	-	-
A0A212EU32_DANPL(N)/107-189	Eukaryota	Danaus plexippus	K	F	Q	N	C	I	S	T	V	S	L	D	C	E	L	N	-	-	-	-	-	-	-	-	-	-	-	-	-	-	L	L	D	I	Y	C	-	-	-	-	-	-	-	-	-	-	-
A0A1I7VD71_LOALO(C)/248-331	Eukaryota	Loa loa	R	V	C	N	V	L	A	T	C	K	M	P	F	G	V	K	-	-	-	-	-	-	-	-	-	-	-	-	-	-	I	E	E	L	A	Q	K	-	-	-	-	-	-	-	-	-	-
E0VNT9_PEDHC(N)/55-137	Eukaryota	Pediculus humanus	T	L	Q	N	V	V	A	T	V	N	L	M	N	E	L	D	-	-	-	-	-	-	-	-	-	-	-	-	-	-	L	R	K	I	N	F	-	-	-	-	-	-	-	-	-	-	-
A2SQL5_METLZ(N)/8-90	Archaea	Methanocorpusculum labreanum	K	I	E	N	I	V	A	S	T	K	V	N	D	S	L	D	-	-	-	-	-	-	-	-	-	-	-	-	-	-	L	V	A	L	A	A	-	-	-	-	-	-	-	-	-	-	-
Q237D3_TETTS(C)/116-204	Eukaryota	Tetrahymena thermophila	Q	V	R	N	I	V	A	S	C	K	L	G	Y	P	V	C	-	-	-	-	-	-	-	-	-	-	-	-	-	-	L	D	K	I	H	D	D	K	D	-	-	-	-	-	-	-	-
D2A0P5_TRICA(N)/62-144	Eukaryota	Tribolium castaneum	T	I	Q	N	C	V	T	T	V	D	L	N	T	K	L	D	-	-	-	-	-	-	-	-	-	-	-	-	-	-	L	A	L	I	N	A	-	-	-	-	-	-	-	-	-	-	-
A3DP53_STAMF(C)/105-186	Archaea	Staphylothermus marinus	Q	I	Q	N	I	V	A	S	G	D	I	N	A	Y	I	N	-	-	-	-	-	-	-	-	-	-	-	-	-	-	L	E	R	A	A	Y	-	-	-	-	-	-	-	-	-	-	-
E0SNK7_IGNAA(C)/100-182	Archaea	Ignisphaera aggregans	Q	I	Q	N	I	V	A	S	A	N	L	G	S	E	I	M	-	-	-	-	-	-	-	-	-	-	-	-	-	-	L	E	K	V	A	F	-	-	-	-	-	-	-	-	-	-	-
Q237D3_TETTS(N)/13-104	Eukaryota	Tetrahymena thermophila	K	I	Q	N	V	V	A	T	I	K	M	I	R	Q	D	G	N	S	S	K	Q	K	Q	T	F	D	-	-	-	-	L	Q	E	I	A	Q	-	-	-	-	-	-	-	-	-	-	-
TBP_METTP(N)/4-86	Archaea	Methanothrix thermoacetophila	N	I	E	N	V	V	A	S	T	K	L	A	D	E	F	D	-	-	-	-	-	-	-	-	-	-	-	-	-	-	L	V	K	I	E	S	-	-	-	-	-	-	-	-	-	-	-
TBP2_WHEAT(C)/113-196	Eukaryota	Triticum aestivum	K	I	Q	N	I	V	A	S	C	D	V	K	F	P	I	R	-	-	-	-	-	-	-	-	-	-	-	-	-	-	L	E	G	L	A	Y	S	-	-	-	-	-	-	-	-	-	-
B3L6K8_PLAKH(N)/71-151	Eukaryota	Plasmodium knowlesi	K	I	H	N	I	I	A	S	A	N	L	S	V	D	I	D	-	-	-	-	-	-	-	-	-	-	-	-	-	-	L	R	L	V	A	I	-	-	-	-	-	-	-	-	-	-	-
J9L9P7_ACYPI(C)/143-222	Eukaryota	Acyrthosiphon pisum	K	I	I	N	V	L	G	S	C	S	L	P	F	S	I	R	-	-	-	-	-	-	-	-	-	-	-	-	-	-	I	I	Q	F	S	E	K	-	-	-	-	-	-	-	-	-	-
T1FQ96_HELRO(C)/132-214	Eukaryota	Helobdella robusta	R	I	V	N	V	L	G	T	C	S	L	P	F	K	I	Q	-	-	-	-	-	-	-	-	-	-	-	-	-	-	I	T	E	F	S	R	N	-	-	-	-	-	-	-	-	-	-
M1XKX4_NATM8(C)/98-182	Archaea	Natronomonas moolapensis	T	V	Q	N	I	V	F	S	A	D	L	R	A	Q	L	N	-	-	-	-	-	-	-	-	-	-	-	-	-	-	L	N	A	I	A	I	G	F	-	-	-	-	-	-	-	-	-
TBP_THEKO(C)/99-181	Archaea	Thermococcus kodakarensis	D	I	Q	N	M	V	F	S	G	D	I	G	M	E	F	N	-	-	-	-	-	-	-	-	-	-	-	-	-	-	L	D	A	V	A	L	-	-	-	-	-	-	-	-	-	-	-
F9WZS4_ZYMTI(N)/2-84	Eukaryota	Zymoseptoria tritici	Q	V	H	N	V	V	A	G	V	N	L	N	C	R	L	D	-	-	-	-	-	-	-	-	-	-	-	-	-	-	L	K	H	I	A	L	-	-	-	-	-	-	-	-	-	-	-
TBPL2_RAT(C)/258-341	Eukaryota	Rattus norvegicus	K	I	Q	N	M	V	A	S	C	D	V	K	F	P	I	R	-	-	-	-	-	-	-	-	-	-	-	-	-	-	L	E	I	L	A	L	T	-	-	-	-	-	-	-	-	-	-
T1J380_STRMM(N)/48-130	Eukaryota	Strigamia maritima	R	I	Q	N	V	V	S	T	C	S	L	G	C	K	F	N	-	-	-	-	-	-	-	-	-	-	-	-	-	-	L	D	E	L	V	H	-	-	-	-	-	-	-	-	-	-	-
M4YUH5_THEXX(N)/1-82	Archaea	Thermoplasmatales archaeon	K	I	E	N	V	V	A	S	T	S	L	G	Q	E	L	D	-	-	-	-	-	-	-	-	-	-	-	-	-	-	L	N	K	I	E	D	-	-	-	-	-	-	-	-	-	-	-
TBPF_HALSA(N)/7-89	Archaea	Halobacterium salinarum	H	I	E	N	V	V	A	S	S	D	L	G	Q	E	L	A	-	-	-	-	-	-	-	-	-	-	-	-	-	-	L	D	Q	L	A	T	-	-	-	-	-	-	-	-	-	-	-
F2UKE3_SALR5(N)/41-139	Eukaryota	Salpingoeca rosetta	E	I	V	N	V	V	A	T	V	N	L	G	L	T	L	D	-	-	-	-	-	-	-	-	-	-	-	-	-	-	L	K	Y	I	A	M	-	-	-	-	-	-	-	-	-	-	-
D4GVY4_HALVD(C)/96-179	Archaea	Haloferax volcanii	A	V	Q	N	Y	V	C	T	G	E	L	D	Q	N	L	N	-	-	-	-	-	-	-	-	-	-	-	-	-	-	L	N	A	L	A	I	G	L	-	-	-	-	-	-	-	-	-
F0YMS8_AURAN(N)/47-129	Eukaryota	Aureococcus anophagefferens	D	V	Q	N	V	V	A	T	V	N	L	R	I	S	I	D	-	-	-	-	-	-	-	-	-	-	-	-	-	-	L	R	T	L	A	L	-	-	-	-	-	-	-	-	-	-	-
T1IML2_STRMM(N)/26-107	Eukaryota	Strigamia maritima	Q	V	E	N	V	I	A	T	V	N	L	C	C	K	L	D	-	-	-	-	-	-	-	-	-	-	-	-	-	-	L	K	H	I	V	S	-	-	-	-	-	-	-	-	-	-	-
TBP_METKA(N)/2-80	Archaea	Methanopyrus kandleri	E	I	Q	N	I	V	A	S	V	D	L	K	G	E	V	N	-	-	-	-	-	-	-	-	-	-	-	-	-	-	L	D	E	C	S	V	-	-	-	-	-	-	-	-	-	-	-
G0PNI4_CAEBE(C)/128-210	Eukaryota	Caenorhabditis brenneri	E	I	Q	N	I	V	A	T	C	N	V	R	F	S	I	N	-	-	-	-	-	-	-	-	-	-	-	-	-	-	L	G	G	I	S	F	T	-	-	-	-	-	-	-	-	-	-
M1XNH7_NATM8(C)/99-180	Archaea	Natronomonas moolapensis	K	I	N	N	I	V	A	T	A	E	L	D	S	L	A	S	-	-	-	-	-	-	-	-	-	-	-	-	-	-	L	E	T	I	A	I	G	L	-	-	-	-	-	-	-	-	-
E1RKJ2_METP4(N)/8-90	Archaea	Methanolacinia petrolearia	K	I	E	N	I	V	A	S	G	V	I	A	D	S	I	D	-	-	-	-	-	-	-	-	-	-	-	-	-	-	L	E	D	I	A	E	-	-	-	-	-	-	-	-	-	-	-
K3WYW4_PYTUL(N)/36-118	Eukaryota	Pythium ultimum	Q	I	K	N	F	V	C	S	A	N	L	G	M	R	F	D	-	-	-	-	-	-	-	-	-	-	-	-	-	-	L	S	N	L	F	T	K	-	-	-	-	-	-	-	-	-	-
Q4DK05_TRYCC(C)/171-260	Eukaryota	Trypanosoma cruzi	R	V	R	S	V	T	A	R	F	D	V	G	H	P	I	R	-	-	-	-	-	-	-	-	-	-	-	-	-	-	L	E	E	L	A	Q	H	-	-	-	-	-	-	-	-	-	-
A2BLC1_HYPBU(C)/114-196	Archaea	Hyperthermus butylicus	Q	I	Q	N	I	V	A	S	A	N	L	N	V	C	V	D	-	-	-	-	-	-	-	-	-	-	-	-	-	-	L	E	R	A	A	L	-	-	-	-	-	-	-	-	-	-	-
C4QKR1_SCHMA(N)/64-145	Eukaryota	Schistosoma mansoni	S	I	T	N	V	V	V	M	A	S	L	Q	C	H	L	R	-	-	-	-	-	-	-	-	-	-	-	-	-	-	L	K	E	I	A	R	-	-	-	-	-	-	-	-	-	-	-
[truncated: 162 more columns]
