# Supplementary material for: Molecular determinants underlying functional innovations of TBP and their impact on transcription initiation
Source: Nat Commun. 2020 May 13;11:2384. doi: 10.1038/s41467-020-16182-z (PMC7221094; doi:10.1038/s41467-020-16182-z)
Supplement: Supplementary file 4 — Supplementary Data 1-16 [file 41467_2020_16182_MOESM4_ESM.zip › 5_Ravarani_et_al_TBP_functional_innovation_Suppl_Data/1. TBP Multiple Sequence Alignment/CTN_PDB_residue_lookup.xlsx]

## Sheet: Sheet1
		yeast			human
Terminal	CTN	residue	residue number	PDB residue no (1ytb A)	residue	residue number	PDB residue no (1cdw A)
N	S1.1	T	66	66	Q	164	160
N	S1.2	L	67	67	L	165	161
N	S1.3	Q	68	68	Q	166	162
N	S1.4	N	69	69	N	167	163
N	S1.5	I	70	70	I	168	164
N	S1.6	V	71	71	V	169	165
N	S1.7	A	72	72	S	170	166
N	S1.8	T	73	73	T	171	167
N	S1.9	V	74	74	V	172	168
N	S1.10	T	75	75	N	173	169
N	L1.1	L	76	76	L	174	170
N	L1.2	G	77	77	G	175	171
N	L1.3	C	78	78	C	176	172
N	L1.4	R	79	79	K	177	173
N	L1.5	L	80	80	L	178	174
N	L1.6	D	81	81	D	179	175
N	H1.1	L	82	82	L	180	176
N	H1.2	K	83	83	K	181	177
N	H1.3	T	84	84	T	182	178
N	H1.4	V	85	85	I	183	179
N	H1.5	A	86	86	A	184	180
N	H1.6	L	87	87	L	185	181
N	L2.1	H	88	88	R	186	182
N	L2.2	A	89	89	A	187	183
N	L2.3	R	90	90	R	188	184
N	L2.4	N	91	91	N	189	185
N	S2.1	A	92	92	A	190	186
N	S2.2	E	93	93	E	191	187
N	L3.1	Y	94	94	Y	192	188
N	L3.2	N	95	95	N	193	189
N	L3.3	P	96	96	P	194	190
N	L3.4	K	97	97	K	195	191
N	L3.5	R	98	98	R	196	192
N	L3.27	F	99	99	F	197	193
N	L3.28	A	100	100	A	198	194
N	L3.29	A	101	101	A	199	195
N	L3.30	V	102	102	V	200	196
N	L3.31	I	103	103	I	201	197
N	S3.3	M	104	104	M	202	198
N	S3.4	R	105	105	R	203	199
N	S3.5	I	106	106	I	204	200
N	L4.51	R	107	107	R	205	201
N	L4.52	E	108	108	E	206	202
N	L4.53	P	109	109	P	207	203
N	L4.54	K	110	110	R	208	204
N	S4.1	T	111	111	T	209	205
N	S4.2	T	112	112	T	210	206
N	S4.3	A	113	113	A	211	207
N	S4.4	L	114	114	L	212	208
N	S4.5	I	115	115	I	213	209
N	L5.1	F	116	116	F	214	210
N	L5.2	A	117	117	S	215	211
N	L5.3	S	118	118	S	216	212
N	L5.4	G	119	119	G	217	213
N	S5.1	K	120	120	K	218	214
N	S5.2	M	121	121	M	219	215
N	S5.3	V	122	122	V	220	216
N	S5.4	V	123	123	C	221	217
N	S5.5	T	124	124	T	222	218
N	S5.6	G	125	125	G	223	219
N	S5.7	A	126	126	A	224	220
N	L6.1	K	127	127	K	225	221
N	L6.2	S	128	128	S	226	222
N	H2.1	E	129	129	E	227	223
N	H2.2	D	130	130	E	228	224
N	H2.3	D	131	131	Q	229	225
N	H2.4	S	132	132	S	230	226
N	H2.5	K	133	133	R	231	227
N	H2.6	L	134	134	L	232	228
N	H2.7	A	135	135	A	233	229
N	H2.12	S	136	136	A	234	230
N	H2.13	R	137	137	R	235	231
N	H2.14	K	138	138	K	236	232
N	H2.15	Y	139	139	Y	237	233
N	H2.16	A	140	140	A	238	234
N	H2.17	R	141	141	R	239	235
N	H2.18	I	142	142	V	240	236
N	H2.19	I	143	143	V	241	237
N	H2.20	Q	144	144	Q	242	238
N	H2.21	K	145	145	K	243	239
C	S1.1	K	156	156	K	254	250
C	S1.2	I	157	157	I	255	251
C	S1.3	Q	158	158	Q	256	252
C	S1.4	N	159	159	N	257	253
C	S1.5	I	160	160	M	258	254
C	S1.6	V	161	161	V	259	255
C	S1.7	G	162	162	G	260	256
C	S1.8	S	163	163	S	261	257
C	S1.9	C	164	164	C	262	258
C	S1.10	D	165	165	D	263	259
C	L1.1	V	166	166	V	264	260
C	L1.2	K	167	167	K	265	261
C	L1.3	F	168	168	F	266	262
C	L1.4	P	169	169	P	267	263
C	L1.5	I	170	170	I	268	264
C	L1.6	R	171	171	R	269	265
C	H1.1	L	172	172	L	270	266
C	H1.2	E	173	173	E	271	267
C	H1.3	G	174	174	G	272	268
C	H1.4	L	175	175	L	273	269
C	H1.5	A	176	176	V	274	270
C	H1.6	F	177	177	L	275	271
C	H1.7	S	178	178	T	276	272
C	L2.1	H	179	179	H	277	273
C	L2.2	G	180	180	Q	278	274
C	L2.3	T	181	181	Q	279	275
C	L2.4	F	182	182	F	280	276
C	S2.1	S	183	183	S	281	277
C	S2.2	S	184	184	S	282	278
C	L3.1	Y	185	185	Y	283	279
C	L3.2	E	186	186	E	284	280
C	L3.3	P	187	187	P	285	281
C	L3.4	E	188	188	E	286	282
C	L3.5	L	189	189	L	287	283
C	L3.27	F	190	190	F	288	284
C	L3.28	P	191	191	P	289	285
C	L3.29	G	192	192	G	290	286
C	L3.30	L	193	193	L	291	287
C	L3.31	I	194	194	I	292	288
C	S3.3	Y	195	195	Y	293	289
C	S3.4	R	196	196	R	294	290
C	S3.5	M	197	197	M	295	291
C	L4.51	V	198	198	I	296	292
C	L4.52	K	199	199	K	297	293
C	L4.53	P	200	200	P	298	294
C	L4.54	K	201	201	R	299	295
C	S4.1	I	202	202	I	300	296
C	S4.2	V	203	203	V	301	297
C	S4.3	L	204	204	L	302	298
C	S4.4	L	205	205	L	303	299
C	S4.5	I	206	206	I	304	300
C	L5.1	F	207	207	F	305	301
C	L5.2	V	208	208	V	306	302
C	L5.3	S	209	209	S	307	303
C	L5.4	G	210	210	G	308	304
C	S5.1	K	211	211	K	309	305
C	S5.2	I	212	212	V	310	306
C	S5.3	V	213	213	V	311	307
C	S5.4	L	214	214	L	312	308
C	S5.5	T	215	215	T	313	309
C	S5.6	G	216	216	G	314	310
C	S5.7	A	217	217	A	315	311
C	L6.1	K	218	218	K	316	312
C	L6.2	Q	219	219	V	317	313
C	H2.1	R	220	220	R	318	314
C	H2.2	E	221	221	A	319	315
C	H2.3	E	222	222	E	320	316
C	H2.4	I	223	223	I	321	317
C	H2.5	Y	224	224	Y	322	318
C	H2.6	Q	225	225	E	323	319
C	H2.7	A	226	226	A	324	320
C	H2.12	F	227	227	F	325	321
C	H2.13	E	228	228	E	326	322
C	H2.14	A	229	229	N	327	323
C	H2.15	I	230	230	I	328	324
C	H2.16	Y	231	231	Y	329	325
C	H2.17	P	232	232	P	330	326
C	H2.18	V	233	233	I	331	327
C	H2.19	L	234	234	L	332	328
C	H2.20	S	235	235	K	333	329
C	H2.21	E	236	236	G	334	330
