# Supplementary material for: Molecular determinants underlying functional innovations of TBP and their impact on transcription initiation
Source: Nat Commun. 2020 May 13;11:2384. doi: 10.1038/s41467-020-16182-z (PMC7221094; doi:10.1038/s41467-020-16182-z)
Supplement: Supplementary file 4 — Supplementary Data 1-16 [file 41467_2020_16182_MOESM4_ESM.zip › 5_Ravarani_et_al_TBP_functional_innovation_Suppl_Data/6. Viral TBP and TFIIB Co-evolution/Supplementary_Data_virus_coevolution_residues_alignment_TBP_TFIIB.xlsx]

## Sheet: Sheet1
Virus	1	2	3	4	5	6	7	8	9	10	11	12	13	14	15	16	17	18	19	20	21	22	23	24	25	26	27	28	29	30	31	32	33	34	35	36	37	38	39	40	41	42	43	44	45	46	47	48	49
Acanthamoeba_polyphaga_mimivirus_(APMV)	K	I	R	M	I	N	S	D	F	K	L	D	Y	K	V	D	-	-	-	-	-	-	-	-	-	-	-	-	-	-	-	-	-	-	-	-	-	-	-	-	-	-	-	-	-	-	-	-	-
African_swine_fever_virus_(isolate_Pig/Kenya/KEN-50/1950)_(ASFV)	K	T	I	M	I	N	F	K	F	Q	I	N	S	V	S	P	R	V	I	I	H	-	-	-	-	-	-	-	-	-	-	-	-	-	-	-	-	-	-	-	-	-	-	-	-	-	-	-	-
Bathycoccus_sp._RCC1105_virus_BpV1	R	V	V	M	I	N	S	N	F	S	L	N	K	N	L	N	-	-	-	-	-	-	-	-	-	-	-	-	-	-	-	-	-	-	-	-	-	-	-	-	-	-	-	-	-	-	-	-	-
Bodo_saltans_virus	G	I	S	M	I	N	T	N	F	K	I	N	F	N	I	S	L	S	K	-	-	-	-	-	-	-	-	-	-	-	-	-	-	-	-	-	-	-	-	-	-	-	-	-	-	-	-	-	-
Brazilian_marseillevirus	F	L	E	T	V	M	T	N	V	D	F	T	F	G	F	T	I	D	R	Q	V	L	N	T	V	M	-	-	-	-	-	-	-	-	-	-	-	-	-	-	-	-	-	-	-	-	-	-	-
Cafeteria_roenbergensis_virus_(strain_BV-PW1)_(CroV)	R	V	H	L	I	N	C	N	F	K	V	G	F	L	I	D	R	E	K	-	-	-	-	-	-	-	-	-	-	-	-	-	-	-	-	-	-	-	-	-	-	-	-	-	-	-	-	-	-
Catovirus_CTV1	K	V	A	M	I	N	S	N	F	T	I	G	F	S	V	D	R	L	K	-	-	-	-	-	-	-	-	-	-	-	-	-	-	-	-	-	-	-	-	-	-	-	-	-	-	-	-	-	-
Cherax_quadricarinatus_iridovirus	Y	I	K	S	A	M	R	N	I	D	F	K	L	G	F	D	I	E	-	-	-	-	-	-	-	-	-	-	-	-	-	-	-	-	-	-	-	-	-	-	-	-	-	-	-	-	-	-	-
Dishui_lake_phycodnavirus_1	Q	I	V	M	I	N	S	S	F	T	M	N	Y	K	L	N	L	L	E	-	-	-	-	-	-	-	-	-	-	-	-	-	-	-	-	-	-	-	-	-	-	-	-	-	-	-	-	-	-
Faustovirus	N	P	D	M	K	N	Y	K	F	H	C	K	L	N	T	G	N	L	I	D	L	P	V	L	Y	D	L	F	K	R	I	W	D	Q	Q	T	R	A	V	T	A	L	N	N	A	R	A	A	I
Heterosigma_akashiwo_virus_01_(HaV01)	K	I	V	M	I	N	G	S	F	N	I	G	R	N	I	D	R	D	Y	V	-	-	-	-	-	-	-	-	-	-	-	-	-	-	-	-	-	-	-	-	-	-	-	-	-	-	-	-	-
Hokovirus_HKV1	K	I	C	M	I	V	C	T	F	Y	V	Y	F	K	I	K	-	-	-	-	-	-	-	-	-	-	-	-	-	-	-	-	-	-	-	-	-	-	-	-	-	-	-	-	-	-	-	-	-
Micromonas_sp._RCC1109_virus_MpV1	R	V	V	M	I	N	S	N	F	S	L	N	Y	N	I	N	-	-	-	-	-	-	-	-	-	-	-	-	-	-	-	-	-	-	-	-	-	-	-	-	-	-	-	-	-	-	-	-	-
Mimivirus_Bombay	K	I	R	M	I	N	S	D	F	K	L	D	Y	K	V	D	-	-	-	-	-	-	-	-	-	-	-	-	-	-	-	-	-	-	-	-	-	-	-	-	-	-	-	-	-	-	-	-	-
Ostreococcus_tauri_virus_1	R	V	V	M	I	N	S	N	F	S	L	N	Y	N	I	N	-	-	-	-	-	-	-	-	-	-	-	-	-	-	-	-	-	-	-	-	-	-	-	-	-	-	-	-	-	-	-	-	-
Pacmanvirus_A23	V	M	K	N	Y	K	F	V	V	K	L	P	P	G	K	I	I	D	-	-	-	-	-	-	-	-	-	-	-	-	-	-	-	-	-	-	-	-	-	-	-	-	-	-	-	-	-	-	-
Paramecium_bursaria_Chlorella_virus_CviKI	K	I	N	M	I	N	T	S	S	L	V	T	D	L	N	N	F	P	M	A	F	P	P	K	T	-	-	-	-	-	-	-	-	-	-	-	-	-	-	-	-	-	-	-	-	-	-	-	-
Phaeocystis_globosa_virus	E	N	V	L	I	N	S	N	F	N	C	G	F	Y	I	N	R	E	S	L	-	-	-	-	-	-	-	-	-	-	-	-	-	-	-	-	-	-	-	-	-	-	-	-	-	-	-	-	-
Powai_lake_megavirus	K	I	R	M	I	N	S	N	F	K	L	N	Y	K	I	D	R	E	K	L	-	-	-	-	-	-	-	-	-	-	-	-	-	-	-	-	-	-	-	-	-	-	-	-	-	-	-	-	-
Tupanvirus	K	I	R	M	I	N	S	N	F	K	L	D	Y	K	V	D	-	-	-	-	-	-	-	-	-	-	-	-	-	-	-	-	-	-	-	-	-	-	-	-	-	-	-	-	-	-	-	-	-
Yellowstone_lake_phycodnavirus_2	T	I	Q	M	I	N	T	N	F	S	L	N	C	S	V	N	-	-	-	-	-	-	-	-	-	-	-	-	-	-	-	-	-	-	-	-	-	-	-	-	-	-	-	-	-	-	-	-	-
Shaded in light red (from alignment position 1 to 224) - Viral TBP
Shaded in light green(from alignment position 225 to 448) -Viral TFIIB
# is break to indicate two proteins (TBP and TFIIB) aligments
Alignment position 116 highlighted in bright red - CL3.2 in common TBP numbering system -is the postion that contain conserved Glu that interacts with Arg of TFIIB
Alignment position 282 highighted in bright green is the position whose equivalent in eukaryotes and archaea contain conserved Arg and interacts with their respective CL3.2 of TBP
[truncated: 400 more columns]
