# Supplementary material for: Molecular determinants underlying functional innovations of TBP and their impact on transcription initiation
Source: Nat Commun. 2020 May 13;11:2384. doi: 10.1038/s41467-020-16182-z (PMC7221094; doi:10.1038/s41467-020-16182-z)
Supplement: Supplementary file 4 — Supplementary Data 1-16 [file 41467_2020_16182_MOESM4_ESM.zip › 5_Ravarani_et_al_TBP_functional_innovation_Suppl_Data/5. TBP and TFIIB in Viral Genomes/Supplementary_Data_TBP_TFIIB_in_viralgenomes.xls]

## Sheet: TBP_TF2B_jackhmmer_hits_species
Viral species	TBP Uniprot ID	TF2B Uniprot ID
Acanthamoeba polyphaga mimivirus (APMV)	A0A2L2DJ52_MIMIV	A0A0G2Y832_MIMIV,A0A2L2DLZ0_MIMIV,A0A2L2DIU6_MIMIV	"NA" indicates not found in the genome
Acanthamoeba polyphaga moumouvirus	NA	L7RBF8_9VIRU
Acanthocystis turfacea Chlorella virus Br0604L	M1HGB8_9PHYC	M1HS14_9PHYC
Acanthocystis turfacea Chlorella virus Can0610SP	M1HSU8_9PHYC	M1GWL8_9PHYC
Acanthocystis turfacea Chlorella virus Canal-1	M1HUX0_9PHYC	M1HJD1_9PHYC
Acanthocystis turfacea Chlorella virus GM0701.1	M1HP21_9PHYC	M1HP91_9PHYC
Acanthocystis turfacea Chlorella virus MN0810.1	M1HV00_9PHYC	M1IB90_9PHYC
Acanthocystis turfacea Chlorella virus MO0605SPH	M1HAG3_9PHYC	M1I0U6_9PHYC
Acanthocystis turfacea Chlorella virus NE-JV-2	M1I3M0_9PHYC	M1HXU8_9PHYC
Acanthocystis turfacea Chlorella virus NE-JV-3	M1IES9_9PHYC	M1I4M3_9PHYC
Acanthocystis turfacea Chlorella virus NTS-1	M1I639_9PHYC	M1IGZ3_9PHYC
Acanthocystis turfacea Chlorella virus OR0704.3	M1ILS9_9PHYC	M1I5L4_9PHYC
Acanthocystis turfacea Chlorella virus TN603.4.2	M1IMQ2_9PHYC	M1I6I6_9PHYC
Acanthocystis turfacea Chlorella virus WI0606	M1IC30_9PHYC	M1INU4_9PHYC
Acanthocystis turfacea chlorella virus 1	A7K9B2_9PHYC	A7K9X6_9PHYC
Acidianus rod-shaped virus 2	NA	A0A0N9NJR8_9VIRU
African swine fever virus (ASFV)	A0A0A1E3M3_ASF,A0A0C5AZH5_ASF,A0A0C5B042_ASF	A0A0C5AZB7_ASF,A0A0A1E121_ASF
African swine fever virus (isolate Pig/Benin/Ben 97-1/1997) (ASFV)	A9JL47_ASFPB	A9JL20_ASFPB
African swine fever virus (isolate Pig/Kenya/KEN-50/1950) (ASFV)	VF263_ASFK5	VF315_ASFK5
African swine fever virus (isolate Pig/Portugal/OURT88/1988) (ASFV)	A9JLX7_ASFPP	A9JLU5_ASFPP
African swine fever virus (isolate Tick/Malawi/Lil 20-1/1983) (ASFV)	VF263_ASFM2	VF315_ASFM2
African swine fever virus (isolate Tick/South Africa/Pretoriuskop Pr4/1996) (ASFV)	VF263_ASFP4	VF315_ASFP4
African swine fever virus (isolate Warthog/Namibia/Wart80/1980) (ASFV)	VF263_ASFWA	VF315_ASFWA
African swine fever virus (strain Badajoz 1971 Vero-adapted) (Ba71V) (ASFV)	VF263_ASFB7	VF315_ASFB7
African swine fever virus E75	D4I5S5_ASF	D4I5Q6_ASF
African swine fever virus Georgia 2007/1	E0WM37_ASF	E0WMK6_ASF
Armadillidium vulgare iridescent virus	A0A068QKG2_9VIRU	NA
Aureococcus anophagefferens virus	NA	A0A076FML2_9PHYC
Bandra megavirus	A0A2K9V839_9VIRU	A0A2K9V7T9_9VIRU
Bathycoccus sp. RCC1105 virus BpV1	E5ESF1_9PHYC	E5ESG1_9PHYC
Bathycoccus sp. RCC1105 virus BpV2	E5ER72_9PHYC	E5ER82_9PHYC
Bodo saltans virus	A0A2H4UUK5_9VIRU	A0A2H4UU32_9VIRU
Brazilian marseillevirus	A0A142CK24_9VIRU	A0A142CK01_9VIRU
Cafeteria roenbergensis virus (strain BV-PW1) (CroV)	E3T4T0_CROVB	E3T500_CROVB
Cannes 8 virus	NA	T2AW72_9VIRU
Catovirus CTV1	A0A1V0SC99_9VIRU	A0A1V0SBA9_9VIRU
Cherax quadricarinatus iridovirus	A0A249Y6X0_9VIRU	A0A249Y6Q8_9VIRU
Chrysochromulina ericina virus (CeV01)	A0A0N9R397_CEV01	A0A0N9Q9D0_CEV01
Courdo11 virus	NA	F1CMA9_9VIRU
Dishui lake phycodnavirus 1	A0A2K9R7J5_9PHYC	A0A2K9R7W3_9PHYC
Faustovirus	A0A0H3TN18_9VIRU,A0A141ZLU2_9VIRU,A0A141ZNB0_9VIRU,A0A1X7QH07_9VIRU	A0A142C0H5_9VIRU,A0A1X7QFH4_9VIRU,A0A0H3TLI8_9VIRU
Faustovirus ST1	A0A1X7BZS7_9VIRU	A0A1X7BZF4_9VIRU
Golden Marseillevirus	NA	A0A1D6Y778_9VIRU
Heterosigma akashiwo virus 01 (HaV01)	A0A1C9C511_HAV01	A0A1C9C520_HAV01
Hokovirus HKV1	A0A1V0SFY7_9VIRU	A0A1V0SGM8_9VIRU
Indivirus ILV1	A0A1V0SCF7_9VIRU	A0A1V0SCN9_9VIRU
Insectomime virus	V5L515_9VIRU	V5L5G1_9VIRU
Invertebrate iridescent virus 6 (IIV-6) (Chilo iridescent virus)	VF335_IIV6	NA
Kaumoebavirus	A0A1V0CNI7_9VIRU	A0A1V0CNE8_9VIRU
Klosneuvirus KNV1	A0A1V0SHP0_9VIRU	A0A1V0SI17_9VIRU
Kurlavirus BKC-1	NA	A0A1S5XY31_9VIRU
Lausannevirus	NA	F2WLD7_9VIRU
Marseillevirus Shanghai 1	NA	A0A2R3ZQL4_9VIRU
Marseillevirus marseillevirus (GBM)	NA	D2XAL5_GBMV
Megavirus chiliensis	G5CT77_9VIRU	G5CSF4_9VIRU
Megavirus courdo11	NA	K7YEM8_9VIRU
Megavirus courdo7	NA	H2EAN1_9VIRU
Megavirus lba	NA	L7XXT2_9VIRU
Megavirus vitis	A0A2P1EIQ7_9VIRU	A0A2P1EIH2_9VIRU
Melbournevirus	NA	A0A097I1U7_9VIRU
Micromonas pusilla virus 12T	M4QRG9_9PHYC	M4QRF3_9PHYC
Micromonas pusilla virus PL1	G8DD91_9PHYC	G8DD79_9PHYC
Micromonas pusilla virus SP1 (MpV-SP1)	G9E639_MPSP1	G9E650_MPSP1
Micromonas sp. RCC1109 virus MpV1	E5EQI2_9PHYC	E5EQJ4_9PHYC
Mimivirus Bombay	A0A159ZQD1_MIMIV	A0A165XCW1_MIMIV
Moumouvirus	NA	F1CMB0_9VIRU
Moumouvirus Monve	NA	H2EFT5_9VIRU
Moumouvirus australiensis	A0A2P1ELJ5_9VIRU	A0A2P1ELB2_9VIRU
Moumouvirus goulette	NA	M1PC17_9VIRU
Noumeavirus	NA	A0A1Q1PNB0_9VIRU
Only Syngen Nebraska virus 5	A0A1J0FA24_9PHYC	A0A1J0F988_9PHYC
Organic Lake phycodnavirus 1	F2Y0X7_9PHYC	F2Y1L3_9PHYC
Organic Lake phycodnavirus 2	F2Y2N0_9PHYC	NA
Ostreococcus lucimarinus virus 1	E5ERS7_9PHYC	E5ERR5_9PHYC
Ostreococcus lucimarinus virus 2	A0A0P0CJB6_9PHYC	A0A0P0CPL1_9PHYC
Ostreococcus lucimarinus virus 7	A0A0P0C253_9PHYC	A0A0P0C237_9PHYC
Ostreococcus lucimarinus virus OlV3	I3UKV6_9PHYC	I3UKU2_9PHYC
Ostreococcus lucimarinus virus OlV4	G9E587_9PHYC	G9E5F2_9PHYC,G9E5L2_9PHYC
Ostreococcus lucimarinus virus OlV5	M4QN65_9PHYC	M4R0E1_9PHYC
Ostreococcus lucimarinus virus OlV6	I3UK49_9PHYC	I3UK35_9PHYC
Ostreococcus mediterraneus virus 1	A0A0P0CL52_9PHYC	A0A0P0BXB6_9PHYC
Ostreococcus tauri virus 1	C7U0H2_9PHYC	C7U0I5_9PHYC
Ostreococcus tauri virus 2	E4WM06_9PHYC	E4WM18_9PHYC
Ostreococcus tauri virus OtV5	A9YW58_9PHYC	A9YW73_9PHYC
Ostreococcus tauri virus RT-2011	H8ZJD8_9PHYC	H8ZJF5_9PHYC
Pacmanvirus A23	A0A1X6WGB7_9VIRU	A0A1X6WF32_9VIRU
Paramecium bursaria Chlorella virus 1 (PBCV-1)	O41034_PBCV1	Q84428_PBCV1
Paramecium bursaria Chlorella virus AN69C	M1HEG2_9PHYC	M1GUH2_9PHYC
Paramecium bursaria Chlorella virus AP110A	M1HAS0_9PHYC	M1GV65_9PHYC
Paramecium bursaria Chlorella virus AR158 (PBCV-AR158)	A7RCC2_PBCVA	A7RAU6_PBCVA
Paramecium bursaria Chlorella virus CVA-1	M1HJU9_9PHYC	M1HVH3_9PHYC
Paramecium bursaria Chlorella virus CVB-1	M1HM94_9PHYC	M1HKQ5_9PHYC
Paramecium bursaria Chlorella virus CVG-1	M1HLV1_9PHYC	M1HXN2_9PHYC
Paramecium bursaria Chlorella virus CVM-1	M1HZQ7_9PHYC	M1HIR5_9PHYC
Paramecium bursaria Chlorella virus CVR-1	M1HPN9_9PHYC	M1HJT3_9PHYC
Paramecium bursaria Chlorella virus CZ-2	M1HRL4_9PHYC	M1H2Q5_9PHYC
Paramecium bursaria Chlorella virus Can18-4	M1HJF6_9PHYC	M1HHU4_9PHYC
Paramecium bursaria Chlorella virus CviKI	M1HIG5_9PHYC	M1HHU0_9PHYC
Paramecium bursaria Chlorella virus CvsA1	M1HR84_9PHYC	M1HKK2_9PHYC
Paramecium bursaria Chlorella virus FR483 (PBCV-FR483)	A7J6X5_PBCVF	A7J6I9_PBCVF
Paramecium bursaria Chlorella virus Fr5L	M1HTZ2_9PHYC	M1HTV1_9PHYC
Paramecium bursaria Chlorella virus IL-3A	M1I687_9PHYC	M1I5L3_9PHYC
Paramecium bursaria Chlorella virus IL-5-2s1	M1HXB3_9PHYC	M1H5V0_9PHYC
Paramecium bursaria Chlorella virus KS1B	M1H753_9PHYC	M1I7I2_9PHYC
Paramecium bursaria Chlorella virus MA-1D	M1HY45_9PHYC	M1HZ18_9PHYC
Paramecium bursaria Chlorella virus MA-1E	M1I0F7_9PHYC	M1HYD0_9PHYC
Paramecium bursaria Chlorella virus MT325 (PBCV-MT325)	A7ITZ6_PBCVM	A7ITL9_PBCVM
Paramecium bursaria Chlorella virus NE-JV-1	M1HB82_9PHYC	M1I184_9PHYC
Paramecium bursaria Chlorella virus NE-JV-4	M1IFY9_9PHYC	M1HDD2_9PHYC
Paramecium bursaria Chlorella virus NW665.2	M1I641_9PHYC	M1I6J0_9PHYC
Paramecium bursaria Chlorella virus NY-2B	M1I7M0_9PHYC	M1I7I3_9PHYC
Paramecium bursaria Chlorella virus NY2A (PBCV-NY2A)	A7IXR8_PBCVN	A7IW29_PBCVN
Paramecium bursaria Chlorella virus NYs1	M1IK33_9PHYC	M1HH65_9PHYC
Paramecium bursaria Chlorella virus OR0704.2.2	M1IKK4_9PHYC	M1I918_9PHYC
Phaeocystis globosa virus	R4TUL7_9PHYC	R4TUR7_9PHYC
Phaeocystis globosa virus 12T	G8DHD8_9VIRU	G8DHK3_9VIRU
Phaeocystis globosa virus 14T	G8DDZ6_9VIRU	G8DE61_9VIRU
Port-miou virus	NA	A0A0N9PHT6_9VIRU
Powai lake megavirus	A0A167RD47_9VIRU	A0A167RA75_9VIRU
Saudi moumouvirus	A0A1S5V0T2_MIMIV	A0A1S5V0I6_MIMIV
Shrimp hemocyte iridescent virus	A0A291B106_9VIRU	NA
Sulfolobales Virus YNP2	NA	A0A0N9PA31_9VIRU
Sulfolobales virus YNP1	NA	A0A0N9P7C6_9VIRU
Tetraselmis virus 1	A0A2P0VN03_9VIRU	A0A2P0VML3_9VIRU
Tokyovirus A1	NA	A0A146JGS9_9VIRU
Tunisvirus fontaine2	V9SD97_9VIRU	V9SGE5_9VIRU
Tupanvirus deep ocean	A0A2K9L4X8_9VIRU	A0A2K9L5A9_9VIRU
Tupanvirus soda lake	A0A2K9L139_9VIRU	A0A2K9L6S6_9VIRU
Yellowstone lake phycodnavirus 1	A0A0P0YM88_9PHYC	A0A0P0YM79_9PHYC
Yellowstone lake phycodnavirus 2	A0A0P0YNA7_9PHYC	A0A0P0YMT6_9PHYC
Yellowstone lake phycodnavirus 3	A0A0P0YNY9_9PHYC	A0A0P0YNM7_9PHYC
environmental Halophage eHP-17	NA	H9YR44_9VIRU
environmental Halophage eHP-18	NA	H9YR91_9VIRU
environmental Halophage eHP-3	NA	H9YPD1_9VIRU
environmental Halophage eHP-33	NA	H9YSR9_9VIRU
White spot syndrome virus	K7WK05_9VIRU	NA
ANMV-1 virus	A0A0C5K842_9VIRU	NA
