# Supplementary material for: Molecular determinants underlying functional innovations of TBP and their impact on transcription initiation
Source: Nat Commun. 2020 May 13;11:2384. doi: 10.1038/s41467-020-16182-z (PMC7221094; doi:10.1038/s41467-020-16182-z)
Supplement: Supplementary file 4 — Supplementary Data 1-16 [file 41467_2020_16182_MOESM4_ESM.zip › 5_Ravarani_et_al_TBP_functional_innovation_Suppl_Data/2. Viral TBP Multiple Sequence Alignment/Viral_TBPs_alignment.csv]

A0A0C5AZH5_ASF(N)/47-142	P	V	K	A	L	N	C	N	F	G	H	Q	C	L	P	G	-	-	-	-	-	Y	E	S	L	I	K	T	P	K	K	S	K	N	M	L	R	-	-	-	-	-	-	-	-	-	-	-	-
A0A0C5AZH5_ASF(C)/155-250	K	T	I	M	I	N	F	K	F	Q	I	N	S	V	S	P	R	V	I	I	H	L	K	K	F	A	A	L	L	-	-	-	-	-	-	-	-	-	-	-	-	-	-	-	-	-	-	-	-
A0A142CK24_9VIRU(N)/7-137	Q	V	S	T	K	T	V	M	A	Y	T	N	V	T	F	N	-	-	-	-	-	L	R	N	I	F	D	-	-	-	-	-	-	-	-	-	-	-	-	-	-	-	-	-	-	-	-	-	-
A0A142CK24_9VIRU(C)/154-282	F	L	E	T	V	M	T	N	V	D	F	T	F	G	F	T	-	-	-	-	-	I	D	R	Q	V	L	N	T	V	M	N	S	E	K	Y	E	D	-	-	-	-	-	-	-	-	-	-	-
A0A0C5K842_9VIRU(N)/10-86	N	I	T	N	I	V	T	R	S	R	I	R	S	P	F	D	-	-	-	-	-	L	T	L	L	K	R	-	-	-	-	-	-	-	-	-	-	-	-	-	-	-	-	-	-	-	-	-	-
A0A0C5K842_9VIRU(C)/96-187	T	I	T	N	I	V	A	Y	S	K	L	H	L	Q	P	L	-	-	-	-	-	N	L	L	T	L	A	N	-	-	-	-	-	-	-	-	-	-	-	-	-	-	-	-	-	-	-	-	-
VF335_IIV6(C)/188-325	T	I	K	P	V	M	T	N	V	K	F	T	I	G	Y	K	I	S	-	-	-	I	V	K	A	L	N	F	F	E	N	R	K	D	-	-	-	-	-	-	-	-	-	-	-	-	-	-	-
VF335_IIV6(N)/102-175	G	D	I	V	E	E	Y	V	F	S	K	K	N	T	K	N	-	-	-	-	-	I	E	K	K	E	N	-	-	-	-	-	-	-	-	-	-	-	-	-	-	-	-	-	-	-	-	-	-
K7WK05_9VIRU(N)/115-196	A	V	E	K	A	M	L	S	E	S	E	G	K	S	M	V	-	-	-	-	-	I	N	R	A	R	M	-	-	-	-	-	-	-	-	-	-	-	-	-	-	-	-	-	-	-	-	-	-
K7WK05_9VIRU(C)/204-323	S	I	V	N	T	V	S	T	F	N	R	F	H	L	N	F	I	R	-	-	-	L	G	K	F	F	E	R	-	-	-	-	-	-	-	-	-	-	-	-	-	-	-	-	-	-	-	-	-
VF335_IIV3(N)/4-129	S	P	T	L	E	S	F	L	V	K	S	N	L	T	I	N	-	-	-	-	-	L	S	A	L	V	D	-	-	-	-	-	-	-	-	-	-	-	-	-	-	-	-	-	-	-	-	-	-
VF335_IIV3(C)/154-289	I	P	I	L	F	N	H	M	L	T	L	D	P	N	L	R	-	-	-	-	-	K	R	I	F	S	H	S	K	V	K	I	A	E	N	F	I	K	-	-	-	-	-	-	-	-	-	-	-
E5ESF1_9PHYC(N)/36-134	K	L	T	T	I	T	M	I	S	Q	F	K	R	G	I	N	-	-	-	-	-	I	Q	F	L	K	D	F	F	E	E	Y	-	-	-	-	-	-	-	-	-	-	-	-	-	-	-	-	-
E5ESF1_9PHYC(C)/148-234	R	V	V	M	I	N	S	N	F	S	L	N	K	N	L	N	-	-	-	-	-	L	L	Q	T	A	Q	K	F	E	S	-	-	-	-	-	-	-	-	-	-	-	-	-	-	-	-	-	-
A0A3G5A3T2_9VIRU(N)/36-151	-	I	S	T	M	T	I	T	C	K	I	K	T	E	F	N	-	-	-	-	-	V	A	N	I	G	R	Y	I	D	L	K	Y	N	G	I	V	T	V	K	H	G	A	N	D	D	K	T	-
A0A3G5A3T2_9VIRU(C)/183-266	K	I	C	M	I	N	S	N	F	D	V	G	F	N	I	D	-	-	-	-	-	R	D	K	L	Y	D	L	L	N	G	-	-	-	-	-	-	-	-	-	-	-	-	-	-	-	-	-	-
A0A1V0SC99_9VIRU(N)/45-154	-	I	S	T	M	T	I	T	C	K	L	G	T	D	F	N	-	-	-	-	-	V	E	N	I	C	K	Y	I	D	L	S	R	N	G	V	I	E	V	V	S	G	K	D	-	-	-	-	-
A0A1V0SC99_9VIRU(C)/186-272	K	V	A	M	I	N	S	N	F	T	I	G	F	S	V	D	-	-	-	-	-	R	L	K	L	F	N	C	M	T	K	-	-	-	-	-	-	-	-	-	-	-	-	-	-	-	-	-	-
C7U0H2_9PHYC(N)/33-133	K	I	T	T	I	T	M	V	S	S	F	I	Q	D	I	D	-	-	-	-	-	I	K	K	L	R	G	I	F	E	E	L	G	-	-	-	-	-	-	-	-	-	-	-	-	-	-	-	-
C7U0H2_9PHYC(C)/147-236	R	V	V	M	I	N	S	N	F	S	L	N	Y	N	I	N	-	-	-	-	-	L	M	R	V	A	Q	H	F	E	N	H	S	-	-	-	-	-	-	-	-	-	-	-	-	-	-	-	-
E5EQI2_9PHYC(N)/33-132	K	I	T	T	I	T	M	V	S	S	F	N	K	D	I	D	-	-	-	-	-	I	K	K	L	R	S	V	F	E	R	I	G	-	-	-	-	-	-	-	-	-	-	-	-	-	-	-	-
E5EQI2_9PHYC(C)/146-235	R	V	V	M	I	N	S	N	F	S	L	N	Y	N	I	N	-	-	-	-	-	L	M	K	V	A	D	W	F	E	E	Y	N	-	-	-	-	-	-	-	-	-	-	-	-	-	-	-	-
A0A159ZQD1_MIMIV(N)/93-207	K	I	S	T	I	T	L	D	C	K	L	G	T	L	I	D	-	-	-	-	-	V	D	L	F	A	K	N	V	I	L	K	E	D	Q	I	V	S	-	-	-	-	-	-	-	-	-	-	-
A0A159ZQD1_MIMIV(C)/233-330	K	I	R	M	I	N	S	D	F	K	L	D	Y	K	V	D	-	-	-	-	-	R	K	K	L	A	K	I	L	K	K	Y	H	G	Q	N	T	K	D	K	E	I	-	-	-	-	-	-	-
A0A068QKG2_9VIRU(C)/156-303	-	I	K	P	V	M	T	N	V	K	F	T	I	G	F	Q	I	S	-	-	-	I	E	K	S	L	D	F	F	N	N	G	T	I	I	A	Q	K	E	I	N	G	R	T	I	E	I	R	N
A0A068QKG2_9VIRU(N)/43-138	-	-	T	T	K	T	F	A	A	K	V	D	N	F	D	P	L	-	-	-	-	I	K	D	W	Y	E	M	I	N	Q	S	T	E	N	K	A	G	T	V	-	-	-	-	-	-	-	-	-
A0A1C9C511_HAV01(C)/145-225	K	I	V	M	I	N	G	S	F	N	I	G	R	N	I	D	-	-	-	-	-	R	D	Y	V	F	K	E	I	F	K	N	-	-	-	-	-	-	-	-	-	-	-	-	-	-	-	-	-
A0A1C9C511_HAV01(N)/20-124	-	I	S	T	I	T	L	C	A	I	S	N	V	N	I	D	-	-	-	-	-	T	D	V	L	S	T	I	L	K	L	R	N	I	D	N	N	Q	D	G	K	L	F	K	-	-	-	-	-
A0A1V0SFY7_9VIRU(C)/186-270	K	I	C	M	I	V	C	T	F	Y	V	Y	F	K	I	K	-	-	-	-	-	L	E	I	L	D	D	I	L	Q	K	-	-	-	-	-	-	-	-	-	-	-	-	-	-	-	-	-	-
A0A1V0SFY7_9VIRU(N)/34-154	K	I	S	T	I	T	M	T	F	E	L	D	I	K	F	N	-	-	-	-	-	V	K	K	I	A	K	Y	I	D	L	K	D	G	L	I	Y	A	K	F	G	-	-	-	-	-	-	-	-
A0A1V0SHP0_9VIRU(C)/180-263	-	V	H	L	I	N	C	N	F	K	V	G	F	L	I	D	-	-	-	-	-	R	E	K	L	H	G	L	L	L	K	-	-	-	-	-	-	-	-	-	-	-	-	-	-	-	-	-	-
A0A1V0SHP0_9VIRU(N)/27-147	-	I	S	T	I	T	M	T	C	N	L	D	T	L	I	D	-	-	-	-	-	I	Q	N	V	G	R	Y	I	D	L	G	F	G	S	I	V	C	V	K	Y	K	T	N	N	N	K	M	E
A0A249Y6X0_9VIRU(C)/149-274	-	-	-	-	-	N	I	D	F	K	L	G	F	D	I	E	-	-	-	-	-	R	K	L	L	S	Q	G	L	K	D	L	Y	E	E	E	D	D	V	V	I	P	D	S	I	G	N	K	I
A0A249Y6X0_9VIRU(N)/8-127	-	V	S	T	Q	T	F	T	V	K	S	N	I	K	E	I	V	-	-	-	-	L	Q	S	F	F	D	S	L	I	L	D	G	D	K	N	P	K	E	N	Y	I	I	S	V	K	-	-	-
A0A2H4UUK5_9VIRU(C)/205-287	-	I	S	M	I	N	T	N	F	K	I	N	F	N	I	S	-	-	-	-	-	L	S	K	L	S	A	L	L	E	N	-	-	-	-	-	-	-	-	-	-	-	-	-	-	-	-	-	-
A0A2H4UUK5_9VIRU(N)/53-174	V	S	T	I	T	V	V	Y	S	F	D	G	L	K	F	E	-	-	-	-	-	C	D	N	I	A	R	Y	I	D	I	T	Y	T	G	I	A	S	V	S	K	D	N	G	H	A	H	Q	N
A0A2K9R7J5_9PHYC(C)/148-235	-	I	V	M	I	N	S	S	F	T	M	N	Y	K	L	N	-	-	-	-	-	L	L	E	V	E	K	C	F	K	E	H	P	T	-	-	-	-	-	-	-	-	-	-	-	-	-	-	-
A0A2K9R7J5_9PHYC(N)/35-134	K	I	T	T	I	T	M	I	C	K	R	S	S	P	T	N	T	K	R	-	-	F	K	E	I	F	E	-	-	-	-	-	-	-	-	-	-	-	-	-	-	-	-	-	-	-	-	-	-
A0A2P0VN03_9VIRU(N)/11-128	-	I	N	T	M	T	L	T	A	K	S	G	R	S	S	I	N	-	-	-	-	L	A	P	L	A	D	V	L	V	E	E	N	P	T	N	I	-	-	-	-	-	-	-	-	-	-	-	-
A0A2P0VN03_9VIRU(C)/138-240	-	I	R	L	M	N	S	D	F	R	V	P	Y	R	I	D	-	-	-	-	-	R	D	K	F	Y	M	L	M	K	D	R	-	-	-	-	-	-	-	-	-	-	-	-	-	-	-	-	-
A0A3G4ZZ99_9VIRU(C)/183-268	-	I	Q	M	I	N	T	N	F	N	M	Q	F	Q	I	N	-	-	-	-	-	R	N	I	L	F	Q	L	L	L	N	-	-	-	-	-	-	-	-	-	-	-	-	-	-	-	-	-	-
A0A3G4ZZ99_9VIRU(N)/24-151	-	I	S	T	S	T	I	T	C	A	I	D	L	N	F	N	-	-	-	-	-	V	E	N	I	G	L	Y	F	N	D	F	D	D	V	I	I	G	K	R	Y	G	N	R	I	I	N	N	L
A0A3G5A1L6_9VIRU(C)/166-251	K	I	N	M	I	V	C	T	H	R	L	D	Y	A	L	N	-	-	-	-	-	L	E	K	L	Y	N	V	L	L	K	-	-	-	-	-	-	-	-	-	-	-	-	-	-	-	-	-	-
A0A3G5A1L6_9VIRU(N)/30-139	-	-	-	-	C	S	Y	G	V	K	F	N	I	I	N	-	-	-	-	-	-	I	N	K	Y	F	E	L	S	G	S	D	V	I	T	M	R	Y	L	N	V	I	R	-	-	-	-	-	-
E3T4T0_CROVB(C)/184-270	-	-	D	M	I	N	C	N	Y	R	I	R	V	T	I	N	-	-	-	-	-	R	E	K	L	N	N	L	L	I	K	-	-	-	-	-	-	-	-	-	-	-	-	-	-	-	-	-	-
E3T4T0_CROVB(N)/29-155	K	I	S	T	I	C	A	S	C	S	V	G	S	E	L	N	-	-	-	-	-	L	D	I	I	H	K	Y	I	G	L	H	P	E	D	I	L	V	V	K	K	N	N	Q	D	Y	R	S	L
G8DDZ6_9PHYC(C)/221-323	-	-	-	-	I	N	S	N	F	N	C	G	F	Y	I	N	-	-	-	-	-	R	E	S	L	F	N	I	L	R	Y	K	-	-	-	-	-	-	-	-	-	-	-	-	-	-	-	-	-
G8DDZ6_9PHYC(N)/43-204	-	I	S	T	K	T	K	I	I	Y	L	T	E	E	N	L	D	-	-	-	-	I	D	S	I	F	W	-	-	-	-	-	-	-	-	-	-	-	-	-	-	-	-	-	-	-	-	-	-
W5S4E2_9VIRU(C)/225-313	-	-	-	M	A	N	Y	N	F	P	L	G	F	K	I	L	-	-	-	-	-	R	Y	E	L	A	R	N	I	D	G	V	-	-	-	-	-	-	-	-	-	-	-	-	-	-	-	-	-
W5S4E2_9VIRU(N)/27-145	-	V	T	T	M	V	V	I	V	S	F	S	S	V	I	N	-	-	-	-	-	I	D	L	L	F	P	L	L	L	M	K	E	F	D	L	E	Q	K	Y	F	T	K	K	I	T	L	P	V
[truncated: 194 more columns]
