# Supplementary material for: Molecular determinants underlying functional innovations of TBP and their impact on transcription initiation
Source: Nat Commun. 2020 May 13;11:2384. doi: 10.1038/s41467-020-16182-z (PMC7221094; doi:10.1038/s41467-020-16182-z)
Supplement: Supplementary file 4 — Supplementary Data 1-16 [file 41467_2020_16182_MOESM4_ESM.zip › 5_Ravarani_et_al_TBP_functional_innovation_Suppl_Data/7. TBP Interacting Factors alignment within Eukaryotes/Supplementary_Data_BRF1_orthologs_cyclin_domains_alignment_for_supplementary_material_final.csv]

A2EJ51_TRIVA/70-265	S	T	Q	T	V	T	E	G	L	N	K	I	D	A	I	C	D	N	L	P	K	L	S	Q	-	-	-	D	A	V	E	L	A	H	R	I	Y	Q	I	A	V	K	H	R	F	T	R	G	R
Q4E1P0_TRYCC/71-263	A	R	P	S	T	E	A	A	R	R	G	M	L	S	I	A	R	Q	L	-	D	I	S	D	-	-	-	D	M	V	E	M	A	V	A	L	Y	K	L	A	V	G	L	N	A	V	S	G	A
D2UXP3_NAEGR/99-301	R	L	Q	T	I	E	K	A	K	R	R	I	S	V	I	A	L	L	M	-	K	I	P	N	-	-	-	H	Y	V	D	R	A	T	N	T	Y	K	L	A	L	L	K	G	S	T	K	A	R
A0A024W123_PLAFA/24-217	R	E	I	S	L	Q	K	G	Y	V	N	I	Q	K	I	A	D	H	L	-	H	L	S	S	-	-	-	Q	H	I	E	A	A	Q	R	I	Y	L	M	A	L	Q	R	N	F	T	M	G	R
F4IW19_ARATH/67-268	R	E	R	I	I	R	K	A	T	D	E	L	M	N	L	R	D	A	L	-	G	I	G	D	D	R	D	D	V	I	V	M	A	S	N	F	F	R	I	A	L	D	H	N	F	T	K	G	R
Q54U85_DICDI/70-263	R	A	M	S	V	E	N	A	R	K	K	L	D	Q	I	G	N	S	L	-	R	I	R	S	-	-	-	H	L	I	D	S	A	Q	R	T	F	E	L	A	M	E	N	N	F	T	K	G	R
J9VWX5_CRYNH/79-274	I	E	N	I	K	A	Q	G	A	S	R	I	E	A	L	S	R	Q	M	-	H	L	S	S	-	-	-	A	I	T	R	G	A	I	R	F	F	S	L	A	V	D	N	K	F	N	R	G	R
TF3B_YEAST/76-270	R	E	A	T	L	N	N	A	R	R	K	L	R	A	V	S	Y	A	L	-	H	I	P	E	-	-	-	Y	I	T	D	A	A	F	Q	W	Y	K	L	A	L	A	N	N	F	V	Q	G	R
A9UQK9_MONBE/73-266	R	Q	T	T	I	A	N	G	R	A	L	I	Q	Q	L	A	N	K	M	-	Q	M	N	S	-	-	-	H	H	I	D	M	A	V	N	Y	Y	K	Q	A	V	E	H	R	F	T	Q	G	R
B3SCR1_TRIAD/78-268	R	E	I	T	L	Q	N	G	K	K	R	L	T	Q	L	G	Q	Q	L	-	K	L	N	Q	-	-	-	N	C	I	D	M	G	Y	R	F	F	K	M	A	V	N	K	R	L	T	R	G	R
A0A131MBG0_CAEEL/77-270	R	E	M	T	Y	A	K	G	R	K	V	I	D	E	L	G	S	Q	L	-	R	I	N	S	-	-	-	H	C	M	N	T	A	F	N	F	Y	K	M	C	V	S	R	N	L	T	R	G	R
Q9VEL2_DROME/83-276	R	E	V	T	I	K	K	A	K	K	D	I	T	L	L	C	Q	Q	L	-	Q	L	S	Q	-	-	-	H	Y	A	D	T	A	L	N	F	F	K	M	A	L	G	R	H	L	T	R	G	R
C3YGR0_BRAFL/9-246	G	C	V	S	A	G	D	P	C	L	Y	I	H	R	F	A	H	K	L	-	E	F	G	E	R	T	H	E	V	S	M	T	A	L	R	L	V	S	R	M	K	R	D	W	M	H	G	G	R
TF3B_HUMAN/82-275	R	A	Q	T	L	Q	N	G	R	R	H	I	H	H	L	G	N	Q	L	-	Q	L	N	Q	-	-	-	H	C	L	D	T	A	F	N	F	F	K	M	A	V	S	R	H	L	T	R	G	R
[truncated: 217 more columns]
