# Supplementary material for: Molecular determinants underlying functional innovations of TBP and their impact on transcription initiation
Source: Nat Commun. 2020 May 13;11:2384. doi: 10.1038/s41467-020-16182-z (PMC7221094; doi:10.1038/s41467-020-16182-z)
Supplement: Supplementary file 4 — Supplementary Data 1-16 [file 41467_2020_16182_MOESM4_ESM.zip › 5_Ravarani_et_al_TBP_functional_innovation_Suppl_Data/7. TBP Interacting Factors alignment within Eukaryotes/Supplementary_Data_TF2AA_TF2A1_orthologs_alignment_supplementary_material_final.csv]

TOA1_YEAST/123-285	E	A	T	N	-	N	S	G	A	T	L	N	T	N	T	S	G	N	T	-	-	-	-	N	A	D	V	T	S	Q	P	K	I	E	V	K	P	-	-	E	I	E	L	T	I	N	N	A	N
TF2AA_HUMAN/227-376	L	F	T	G	-	N	K	T	Q	V	I	P	T	T	V	A	A	P	T	-	-	-	-	P	A	Q	A	Q	I	T	A	T	G	Q	Q	Q	P	-	-	Q	A	Q	P	A	Q	T	Q	A	P
C3Y0I0_BRAFL/154-311	Q	T	I	Q	I	Q	Q	P	Q	T	I	V	Q	Q	P	S	G	S	Q	-	-	-	-	T	Q	P	V	Q	Q	Q	G	Q	Q	A	Q	G	Q	A	G	Q	M	P	S	I	V	Q	V	Q	S
TF2AA_DROME/206-366	L	Q	E	N	-	Q	L	T	Q	I	L	T	A	H	L	I	S	S	I	M	S	L	P	T	T	L	A	S	S	V	L	Q	Q	H	V	N	A	-	-	A	L	S	S	A	N	H	Q	K	T
O44625_CAEEL/144-354	Q	Q	P	N	-	G	Q	N	I	P	M	S	I	M	P	N	Q	I	P	Q	H	-	-	R	I	I	H	Q	G	Q	P	Q	Q	A	Q	Q	Q	-	-	-	-	-	Q	P	Q	Q	G	N	Q
B3SC95_TRIAD/126-199	-	-	-	-	-	-	-	-	-	-	-	-	-	-	-	-	-	-	-	-	-	-	-	-	-	-	-	-	-	-	-	-	-	-	-	-	-	-	-	-	-	-	-	-	-	-	-	-	-
A9UTS8_MONBE/77-158	-	-	-	-	-	-	-	-	-	-	-	-	-	-	-	-	-	-	-	-	-	-	-	-	-	-	-	-	-	-	-	-	-	-	-	-	-	-	-	-	-	-	-	-	-	-	-	-	-
Q5K753_CRYNJ/156-240	-	-	-	-	-	-	-	-	-	-	-	-	-	-	-	-	-	-	-	-	-	-	-	-	-	-	-	-	-	-	-	-	-	-	-	-	-	-	-	-	-	-	-	-	-	-	-	-	-
TF2AA_DICDI/130-309	N	S	S	N	G	S	N	N	N	N	N	N	N	N	S	N	N	S	-	-	-	-	-	S	N	S	S	N	N	N	N	L	P	S	S	L	R	-	-	S	I	M	N	P	M	P	Q	N	D
Q93VP4_ARATH/287-375	-	-	-	-	-	-	-	-	-	-	-	-	-	-	-	-	-	-	-	-	-	-	-	-	-	-	-	-	-	-	-	-	-	-	-	-	-	-	-	-	-	-	-	-	-	-	-	-	-
A0A024W9D4_PLAFA/58-162	-	-	-	-	-	-	-	-	-	-	-	-	-	-	-	-	-	-	-	-	-	-	-	-	-	-	-	-	-	-	-	-	-	-	-	-	-	-	-	-	-	-	-	-	-	-	-	-	-
D2VU95_NAEGR/377-486	-	-	-	-	-	-	-	-	-	-	-	-	-	-	-	-	-	-	-	-	-	-	-	-	-	-	-	-	-	-	-	-	-	-	-	-	-	-	-	-	-	-	-	-	-	-	-	-	-
[truncated: 180 more columns]
