# Supplementary material for: Molecular determinants underlying functional innovations of TBP and their impact on transcription initiation
Source: Nat Commun. 2020 May 13;11:2384. doi: 10.1038/s41467-020-16182-z (PMC7221094; doi:10.1038/s41467-020-16182-z)
Supplement: Supplementary file 4 — Supplementary Data 1-16 [file 41467_2020_16182_MOESM4_ESM.zip › 5_Ravarani_et_al_TBP_functional_innovation_Suppl_Data/7. TBP Interacting Factors alignment within Eukaryotes/Supplementary_Data_TFIIB_eukaryotes_orthologs_alignment_supplementary_material_final.csv]

TF2B_HUMAN/110-300	S	D	R	A	M	M	N	A	F	K	-	E	I	T	T	M	A	D	R	I	-	N	L	P	R	-	N	I	V	D	R	T	N	N	L	F	K	Q	V	Y	E	Q	-	-	K	S	L	K	G
C3ZCP1_BRAFL/113-303	S	D	R	A	L	V	N	A	F	R	-	E	I	T	G	M	A	D	R	I	-	N	L	P	R	-	N	I	V	D	R	T	Q	M	L	F	K	Q	V	N	D	Q	-	-	K	S	L	K	G
TF2B_DROME/109-299	S	D	R	S	L	I	S	A	F	K	-	E	I	S	S	M	A	D	R	I	-	N	L	P	K	-	T	I	V	D	R	A	N	N	L	F	K	Q	V	H	D	G	-	-	K	N	L	K	G
TF2B_CAEEL/100-290	T	D	R	Q	M	T	A	A	M	S	-	L	I	R	E	M	S	E	R	I	-	H	L	P	R	-	N	I	Q	D	S	A	S	R	I	F	K	D	V	L	E	S	-	-	K	A	L	R	G
B3RPB4_TRIAD/134-324	T	D	R	S	L	V	N	A	F	Q	-	E	I	A	T	M	A	D	R	I	-	N	L	P	K	-	T	I	V	D	R	A	K	V	L	F	K	Q	G	Y	E	L	-	-	K	S	L	K	G
A9V661_MONBE/88-287	N	Q	K	T	L	S	K	V	Y	G	-	M	I	Q	T	L	A	S	R	I	-	G	L	E	S	S	H	V	V	R	E	A	K	H	Y	C	K	T	V	L	T	V	-	-	G	T	R	T	S
TF2B_YEAST/122-324	K	D	N	E	V	Q	A	A	F	A	-	K	I	T	M	L	C	D	A	A	-	E	L	P	K	-	I	V	K	D	C	A	K	E	A	Y	K	L	C	H	D	E	-	-	K	T	L	K	G
J9VNQ6_CRYNH/131-333	S	V	A	Q	L	S	A	V	F	S	-	R	I	G	E	K	C	D	A	M	-	L	L	P	R	-	G	V	R	E	R	A	Q	H	V	Y	K	I	V	D	E	A	-	-	R	A	I	K	G
TF2B_DICDI/117-309	G	D	R	N	L	L	A	A	F	K	-	E	I	G	R	M	A	D	H	M	-	N	L	P	Q	-	T	V	Q	D	R	A	N	E	L	F	R	F	M	D	D	K	-	-	K	S	T	K	G
TF2B1_ARATH/101-296	S	D	R	G	L	I	Q	A	F	K	-	T	I	A	T	M	S	E	R	L	-	G	L	V	A	-	T	I	K	D	R	A	N	E	L	Y	K	R	L	E	D	Q	-	-	K	S	S	R	G
A0A1C3KML8_9APIC/139-337	N	D	Q	T	L	L	S	A	F	N	-	I	L	K	L	I	C	E	T	F	-	F	L	R	S	-	N	V	I	E	R	A	K	E	I	T	K	E	L	Q	E	M	-	-	E	Q	L	K	N
D2VJV9_NAEGR/148-350	E	N	E	F	L	S	E	I	F	K	Q	V	T	S	I	V	V	D	Q	F	-	K	L	E	S	-	R	Y	T	F	K	I	K	E	L	L	K	E	I	Y	S	E	N	R	R	T	F	N	N
Q4QA51_LEIMA/78-270	S	R	P	T	I	D	K	A	R	R	-	E	M	L	N	I	S	R	Q	L	-	E	I	S	E	-	D	T	V	E	R	A	L	G	I	Y	K	V	A	L	N	L	N	-	A	V	S	G	T
Q4E1P0_TRYCC/71-263	A	R	P	S	T	E	A	A	R	R	-	G	M	L	S	I	A	R	Q	L	-	D	I	S	D	-	D	M	V	E	M	A	V	A	L	Y	K	L	A	V	G	L	N	-	A	V	S	G	A
A2EJ51_TRIVA/70-265	S	T	Q	T	V	T	E	G	L	N	-	K	I	D	A	I	C	D	N	L	P	K	L	S	Q	-	D	A	V	E	L	A	H	R	I	Y	Q	I	A	V	K	H	-	-	R	F	T	R	G
[truncated: 175 more columns]
