# Supplementary material for: Molecular determinants underlying functional innovations of TBP and their impact on transcription initiation
Source: Nat Commun. 2020 May 13;11:2384. doi: 10.1038/s41467-020-16182-z (PMC7221094; doi:10.1038/s41467-020-16182-z)
Supplement: Supplementary file 4 — Supplementary Data 1-16 [file 41467_2020_16182_MOESM4_ESM.zip › 5_Ravarani_et_al_TBP_functional_innovation_Suppl_Data/7. TBP Interacting Factors alignment within Eukaryotes/Supplementary_Data_NC2A_DRAP1_orthologs_alignment_supplementary_material_final.csv]

M1K737_ENCCN/8-88	K	K	K	L	T	R	-	F	P	I	S	R	L	K	R	I	M	Q	L	N	E	D	I	G	-	-	-	K	I	G	A	S	V	P	V	V	A	S	K	A	I	E	M	F	L	T	E	I	V
NCB1_YEAST/47-127	D	R	I	K	T	H	-	F	P	P	A	K	V	K	K	I	M	Q	T	D	E	D	I	G	-	-	-	K	V	S	Q	A	T	P	V	I	A	G	R	S	L	E	F	F	I	A	L	L	V
NC2A_HUMAN/6-86	K	K	Y	N	A	R	-	F	P	P	A	R	I	K	K	I	M	Q	T	D	E	E	I	G	-	-	-	K	V	A	A	A	V	P	V	I	I	S	R	A	L	E	L	F	L	E	S	L	L
C3ZI18_BRAFL/60-140	D	F	K	V	Q	E	-	L	P	L	A	R	I	K	K	I	M	K	L	D	E	D	V	K	-	-	-	M	I	S	A	E	A	P	L	L	F	A	K	A	C	E	I	F	I	S	E	L	T
Q9W2E3_DROME/6-86	K	K	Y	N	A	R	-	F	P	A	G	R	I	K	K	I	M	Q	S	D	E	E	I	G	-	-	-	K	V	A	Q	A	V	P	V	I	I	S	R	T	L	E	L	F	V	E	S	L	L
Q20237_CAEEL/60-140	R	F	S	T	A	K	-	I	Q	P	T	R	I	K	K	V	M	Q	S	D	E	D	I	G	-	-	-	R	M	V	Q	S	V	P	V	S	I	G	R	A	M	E	H	F	A	E	K	F	L
B3S1G8_TRIAD/25-105	E	F	K	V	Q	E	-	L	P	L	A	R	I	K	K	I	M	K	Q	D	E	D	V	K	-	-	-	M	I	S	A	E	A	P	V	L	F	A	K	A	A	Q	M	F	V	S	E	L	T
A9VB19_MONBE/54-131	A	K	A	E	A	R	-	F	R	S	T	M	V	K	K	I	M	Q	S	D	E	E	V	G	-	-	-	R	V	A	A	P	A	A	D	L	L	S	R	L	V	D	V	F	A	D	E	L	V
J9VVP7_CRYNH/8-88	K	F	K	T	S	R	-	F	P	A	A	R	I	K	R	I	M	Q	L	D	E	E	V	G	-	-	-	K	L	A	S	A	T	P	V	M	I	S	K	S	L	E	C	F	I	Q	V	L	L
NC2A_DICDI/3-83	K	K	Y	K	T	K	-	F	P	M	A	R	I	K	K	I	M	Q	K	D	E	E	V	G	-	-	-	K	I	A	S	A	T	P	I	L	I	S	Q	C	L	E	L	F	M	A	D	L	V
NFYC3_ARATH/65-145	D	F	K	N	H	S	-	L	P	L	A	R	I	K	K	I	M	K	A	D	E	D	V	R	-	-	-	M	I	S	A	E	A	P	V	V	F	A	R	A	C	E	M	F	I	L	E	L	T
A0A024W090_PLAFA/28-112	E	D	L	K	I	H	N	L	P	I	S	R	I	K	K	I	M	K	E	D	D	E	I	K	S	N	Q	M	V	S	A	D	T	P	V	L	L	A	K	A	C	E	L	F	I	M	E	L	T
D2VNS0_NAEGR/238-321	K	K	P	K	N	E	-	L	P	L	A	R	I	K	K	I	M	K	S	D	E	E	V	R	T	K	T	M	I	S	A	E	A	P	V	L	F	A	K	A	C	E	M	F	I	I	E	L	T
Q4E592_TRYCC/265-345	R	S	N	R	L	K	-	F	P	L	S	R	V	R	E	L	L	K	F	H	S	N	F	S	-	-	-	I	V	A	K	D	A	G	A	V	A	G	E	S	V	V	L	M	L	Q	D	L	T
C6LSC7_GIAIB/18-98	K	D	A	V	R	R	-	L	P	I	S	R	V	R	A	I	C	R	T	V	P	T	I	T	-	-	-	L	L	S	A	E	A	P	V	L	I	S	R	L	A	E	L	F	I	A	D	V	T
[truncated: 36 more columns]
