# Supplementary material for: Molecular determinants underlying functional innovations of TBP and their impact on transcription initiation
Source: Nat Commun. 2020 May 13;11:2384. doi: 10.1038/s41467-020-16182-z (PMC7221094; doi:10.1038/s41467-020-16182-z)
Supplement: Supplementary file 4 — Supplementary Data 1-16 [file 41467_2020_16182_MOESM4_ESM.zip › 5_Ravarani_et_al_TBP_functional_innovation_Suppl_Data/7. TBP Interacting Factors alignment within Eukaryotes/Supplementary_Data_TF2AB_TF2A2_orthologs_alignment_supplementary_material_final.csv]

T2AG_YEAST/1-121	M	A	V	P	G	Y	Y	E	L	Y	R	R	S	T	I	G	N	S	L	V	D	A	L	D	T	L	I	S	D	G	R	I	E	A	S	L	A	M	R	V	L	E	T	F	D	K	V	V	A
T2AG_HUMAN/1-103	-	-	-	-	M	A	Y	Q	L	Y	R	N	T	T	L	G	N	S	L	Q	E	S	L	D	E	L	I	Q	S	Q	Q	I	T	P	Q	L	A	L	Q	V	L	L	Q	F	D	K	A	I	N
T2AG_DROME/1-103	-	-	-	-	M	S	Y	Q	L	Y	R	N	T	T	L	G	N	T	L	Q	E	S	L	D	E	L	I	Q	Y	G	Q	I	T	P	G	L	A	F	K	V	L	L	Q	F	D	K	S	I	N
T2AG_CAEEL/1-107	-	M	E	K	P	N	Y	Q	L	Y	R	N	T	T	L	G	Q	A	L	Q	K	T	L	D	D	F	V	G	D	Q	M	I	P	D	S	L	S	K	K	I	M	D	S	F	D	K	S	I	N
B3RHZ4_TRIAD/1-106	-	-	-	-	M	S	Y	Q	L	Y	R	N	T	T	L	G	Q	S	L	Q	E	T	L	E	E	L	I	Q	T	Q	Q	I	D	P	D	L	A	L	I	V	L	L	Q	F	D	K	T	I	N
J9VTN5_CRYNH/5-110	-	-	-	Q	T	Y	Y	E	F	Y	R	G	S	S	I	G	T	A	L	T	D	A	L	D	E	L	I	T	Q	G	D	I	P	P	Q	L	A	M	R	V	L	Q	Q	F	D	K	S	L	T
T2AG_DICDI/4-107	-	-	K	Q	N	Y	Y	E	L	Y	R	K	S	T	I	G	E	A	L	T	D	T	L	E	E	L	L	I	N	Q	Y	I	S	N	S	L	Y	Q	K	I	L	T	Q	F	D	K	T	I	N
T2AG_ARATH/2-102	-	-	-	-	A	T	F	E	L	Y	R	R	S	T	I	G	M	C	L	T	E	T	L	D	E	M	V	Q	S	G	T	L	S	P	E	L	A	I	Q	V	L	V	Q	F	D	K	S	M	T
W4J123_PLAFP/1-122	M	E	H	G	N	F	D	E	K	F	G	D	S	I	L	L	E	S	L	K	E	A	L	Q	Q	M	I	E	E	F	Y	V	E	K	E	K	G	I	Q	I	Y	K	E	A	C	M	N	V	K
D2V4V4_NAEGR/11-116	N	N	N	A	R	L	I	N	L	Y	R	H	C	T	L	G	L	K	L	N	E	S	L	Q	D	L	K	E	Q	D	K	I	S	E	D	V	I	E	R	V	M	K	V	Y	D	K	C	V	C
A2FP59_TRIVA/11-118	K	G	V	T	H	I	F	N	Y	Y	M	G	T	P	I	G	Q	A	L	I	K	V	L	D	E	M	K	Q	A	R	V	L	D	D	D	T	E	Y	L	I	K	R	E	F	K	R	S	I	T
[truncated: 75 more columns]
