# Supplementary material for: Molecular determinants underlying functional innovations of TBP and their impact on transcription initiation
Source: Nat Commun. 2020 May 13;11:2384. doi: 10.1038/s41467-020-16182-z (PMC7221094; doi:10.1038/s41467-020-16182-z)
Supplement: Supplementary file 4 — Supplementary Data 1-16 [file 41467_2020_16182_MOESM4_ESM.zip › 5_Ravarani_et_al_TBP_functional_innovation_Suppl_Data/7. TBP Interacting Factors alignment within Eukaryotes/Supplementary_Data_BRF1_orthologs_disordered_regions_suppmentary_material_final.csv]

A2EJ51_TRIVA/295-371	-	-	-	-	-	-	-	-	-	-	-	-	-	-	-	-	-	-	-	-	-	-	-	-	-	-	-	-	-	-	-	-	-	-	-	-	-	-	-	-	-	-	-	N	L	L	D	E	I
D2UXP3_NAEGR/416-528	Q	D	V	R	Q	T	Q	I	K	S	S	E	F	E	D	D	E	S	-	-	-	-	-	-	-	-	-	-	-	-	-	-	I	S	Y	E	E	S	N	N	H	S	K	I	S	I	E	N	Q
A0A024W123_PLAFA/542-653	N	N	L	S	N	D	-	-	-	L	N	G	M	N	N	I	N	-	-	-	N	I	L	T	D	F	N	-	Y	F	F	D	N	N	S	N	N	-	-	A	N	D	Q	N	E	A	L	D	L
Q0WVQ3_ARATH/368-483	M	S	K	R	G	K	Q	C	-	-	-	-	-	-	-	-	-	-	-	-	-	-	-	-	-	-	-	-	-	-	-	-	-	-	-	-	-	-	-	-	-	-	-	S	E	K	G	E	K
Q54U85_DICDI/472-598	E	P	D	T	T	P	P	P	S	S	T	T	T	T	Q	T	T	-	-	-	-	-	-	-	-	-	-	-	-	T	T	T	T	T	S	Q	N	N	E	S	S	A	P	I	D	L	P	T	P
TF3B_YEAST/390-522	V	E	G	E	D	K	E	T	E	G	T	E	E	K	V	K	K	V	K	T	K	T	S	-	-	-	E	E	K	K	E	N	E	S	G	H	F	Q	D	A	I	D	G	Y	S	L	E	T	D
B3SCR1_TRIAD/350-444	-	-	-	-	-	-	-	-	-	-	-	-	-	-	-	T	N	-	-	-	S	Y	C	T	R	L	S	G	P	L	P	T	V	E	T	V	C	-	-	G	R	T	P	S	-	L	A	T	Q
Q9VEL2_DROME/381-496	K	E	L	I	A	-	-	-	-	K	N	E	D	V	K	K	S	E	P	G	G	L	V	A	G	I	E	G	L	R	P	D	I	E	A	I	C	-	-	R	V	T	Q	S	D	L	E	D	V
A0A131MBG0_CAEEL/363-471	N	T	V	F	N	A	-	-	-	A	E	E	D	P	C	T	S	-	-	-	N	S	L	E	K	Y	D	K	Y	R	P	S	L	E	S	L	G	-	-	I	K	R	T	S	-	E	P	E	P
C3YGR0_BRAFL/336-464	Q	E	Q	Q	L	S	E	E	E	V	M	G	K	I	L	S	P	-	F	A	G	I	A	P	A	L	-	-	-	-	G	P	E	P	T	P	E	S	L	G	I	K	D	S	L	D	E	C	L
TF3B_HUMAN/383-509	R	E	L	L	G	G	A	P	G	S	S	E	A	A	G	S	P	E	W	G	G	R	P	P	A	L	G	S	L	L	D	P	L	P	T	A	A	S	L	G	I	S	D	S	I	R	E	C	I
[truncated: 128 more columns]
