# Supplementary material for: Molecular determinants underlying functional innovations of TBP and their impact on transcription initiation
Source: Nat Commun. 2020 May 13;11:2384. doi: 10.1038/s41467-020-16182-z (PMC7221094; doi:10.1038/s41467-020-16182-z)
Supplement: Supplementary file 4 — Supplementary Data 1-16 [file 41467_2020_16182_MOESM4_ESM.zip › 5_Ravarani_et_al_TBP_functional_innovation_Suppl_Data/7. TBP Interacting Factors alignment within Eukaryotes/Supplementary_Data_MOT1_BTAF1_orthologs_alignment_for_supplementary_material_final.csv]

MOT1_YEAST/6-465	S	R	L	D	R	Q	V	I	L	I	E	T	G	S	T	Q	V	V	R	N	M	A	A	D	Q	M	G	D	L	A	K	Q	H	P	E	-	-	-	-	-	-	-	-	-	-	-	-	-	-
BTAF1_HUMAN/4-446	S	R	L	D	R	L	F	I	L	L	D	T	G	T	T	P	V	T	R	K	A	A	A	Q	Q	L	G	E	V	V	K	L	H	P	H	-	-	-	-	-	-	-	-	-	-	-	-	-	-
B3RPP5_TRIAD/3-415	T	R	L	D	R	L	L	I	L	L	D	S	G	S	H	S	A	I	K	R	A	A	A	V	Q	L	G	D	I	V	K	L	H	P	E	-	-	-	-	-	-	-	-	-	-	-	-	-	-
A9V736_MONBE/5-468	T	R	L	D	R	L	V	L	L	L	D	N	G	S	T	Q	A	A	R	R	L	A	G	D	Q	L	G	E	V	V	K	Q	Y	P	Q	-	-	-	-	-	-	-	-	-	-	-	-	-	-
C3YWX1_BRAFL/3-398	T	R	L	D	R	L	F	T	L	L	D	T	G	S	T	P	V	I	R	K	S	A	A	L	Q	I	G	Q	V	Q	K	L	H	P	H	-	-	-	-	-	-	-	-	-	-	-	-	-	-
Q71V44_DROME/3-490	S	R	L	D	R	L	F	I	L	L	E	T	G	S	T	A	A	T	R	Q	A	A	A	K	Q	I	G	E	V	Q	K	L	Y	P	H	-	-	-	-	-	-	-	-	-	-	-	-	-	-
G5EF07_CAEEL/6-351	S	A	R	L	L	Q	L	D	P	L	L	E	A	K	N	P	N	V	R	N	E	A	A	A	A	F	G	K	L	S	I	L	S	E	D	-	-	-	-	-	-	-	-	-	-	-	-	-	-
Q5KG64_CRYNJ/3-499	F	R	Q	D	K	L	I	L	L	L	D	S	G	S	S	Q	Q	I	R	Q	T	A	A	K	Q	I	A	R	I	A	R	T	S	F	D	A	A	T	S	K	P	D	A	K	P	H	V	D	G
Q54M42_DICDI/2-497	S	R	L	D	R	L	L	T	L	L	E	T	G	S	S	P	S	I	R	K	A	A	A	Q	Q	I	G	E	I	Q	K	L	Y	P	Y	-	-	-	-	-	-	-	-	-	-	-	-	-	-
A0A090N4A7_OSTTA/9-463	S	R	L	D	R	L	I	K	L	I	D	T	G	S	T	A	D	A	R	R	E	A	A	R	Q	I	G	E	L	A	E	S	H	P	L	-	-	-	-	-	-	-	-	-	-	-	-	-	-
D2V3G4_NAEGR/3-427	S	R	L	D	R	L	L	N	L	L	D	S	G	-	S	P	A	V	R	S	A	A	A	K	Q	I	A	E	A	T	K	F	H	Q	A	-	-	-	-	-	-	-	-	-	-	-	-	-	-
A2EY36_TRIVA/10-291	S	K	F	E	R	L	I	S	I	L	K	G	N	K	Y	T	F	A	M	K	R	A	A	A	E	Q	I	G	F	L	Q	K	E	F	A	Y	-	-	-	-	-	-	-	-	-	-	-	-	-
[truncated: 660 more columns]
