# Supplementary material for: Molecular determinants underlying functional innovations of TBP and their impact on transcription initiation
Source: Nat Commun. 2020 May 13;11:2384. doi: 10.1038/s41467-020-16182-z (PMC7221094; doi:10.1038/s41467-020-16182-z)
Supplement: Supplementary file 4 — Supplementary Data 1-16 [file 41467_2020_16182_MOESM4_ESM.zip › 5_Ravarani_et_al_TBP_functional_innovation_Suppl_Data/7. TBP Interacting Factors alignment within Eukaryotes/Supplementary_Data_BRF2_orthologs_alignment_supplementary_material_final.csv]

BRF2_HUMAN/65-412	V	S	R	S	Q	Q	R	G	L	R	R	V	R	D	L	C	R	V	L	Q	L	P	P	-	T	F	E	D	T	A	V	A	Y	Y	Q	Q	A	Y	R	H	S	G	I	R	A	A	R	L	Q
W4YDU1_STRPU/73-403	Y	R	S	V	L	H	K	W	T	K	Y	I	Q	K	L	C	E	S	M	Q	I	A	N	K	Q	M	H	I	E	A	G	D	I	F	K	R	A	F	K	I	S	R	F	K	N	M	M	K	E
C3ZMG9_BRAFL/71-372	V	S	K	A	R	R	D	G	A	L	R	V	E	E	I	S	A	M	L	R	V	T	S	D	V	M	V	E	E	A	K	T	L	F	T	Q	A	F	N	L	-	-	-	K	V	L	N	K	A
H3AZX7_LATCH/65-428	P	T	R	S	K	I	R	G	L	K	R	V	R	D	L	C	K	I	L	C	L	P	Y	-	V	C	E	E	K	A	V	S	Y	Y	Q	R	A	F	D	H	P	S	Y	H	T	V	R	V	E
BRF2_DANRE/63-423	P	C	R	N	L	V	S	G	F	S	R	L	R	A	L	C	R	I	F	R	L	S	S	-	S	M	E	D	A	S	A	N	L	F	E	R	A	Y	N	H	P	N	F	L	H	I	S	L	S
BRF2_XENTR/65-516	M	T	V	S	K	L	R	G	I	V	R	V	R	N	I	C	R	V	L	R	L	P	D	-	G	F	S	D	T	A	V	S	Y	Y	E	Q	A	Y	K	H	P	L	Y	H	S	V	S	I	E
R4GLI8_CHICK/65-415	L	N	R	C	E	Q	R	G	I	R	R	V	Q	D	L	C	K	V	L	R	L	P	S	-	V	F	E	G	T	A	V	S	Y	F	Q	R	A	L	Q	H	P	S	F	R	L	V	S	L	E
[truncated: 431 more columns]
