# Supplementary material for: Molecular determinants underlying functional innovations of TBP and their impact on transcription initiation
Source: Nat Commun. 2020 May 13;11:2384. doi: 10.1038/s41467-020-16182-z (PMC7221094; doi:10.1038/s41467-020-16182-z)
Supplement: Supplementary file 4 — Supplementary Data 1-16 [file 41467_2020_16182_MOESM4_ESM.zip › 5_Ravarani_et_al_TBP_functional_innovation_Suppl_Data/7. TBP Interacting Factors alignment within Eukaryotes/Supplementary_Data_TAF1_TFIID_orthologs_alignment_supplementary_material_final.csv]

TAF1_HUMAN/61-218	E	C	K	K	H	L	A	G	L	G	A	L	G	L	G	S	L	I	T	E	L	T	A	N	E	E	L	T	G	T	D	-	G	A	L	V	N	D	E	G	W	V	R	S	T	E	D	A	V
TAF1_YEAST/8-194	G	K	T	N	L	A	N	E	D	E	A	Y	E	A	I	F	G	G	E	F	G	S	L	E	I	G	S	Y	I	G	G	-	D	E	G	A	N	S	K	D	Y	T	E	H	L	P	D	A	V
C3Y3A3_BRAFL/64-257	R	H	L	N	Q	L	N	S	L	G	G	F	G	S	L	V	Q	E	I	T	A	D	T	D	N	N	G	D	D	E	Q	-	D	S	Q	T	S	S	S	G	W	V	L	N	S	P	S	A	V
TAF1_DROME/77-216	A	E	P	P	S	D	D	E	E	E	E	D	A	R	P	S	A	V	S	A	S	E	G	M	S	A	F	D	A	L	K	-	A	G	V	K	R	E	D	G	A	V	K	A	Q	D	D	A	I
B3RXV1_TRIAD/25-205	L	D	K	E	S	K	R	Q	L	S	Q	I	T	C	E	F	G	L	D	T	I	V	D	D	F	N	D	D	E	V	Q	-	D	E	D	Y	R	T	S	G	N	V	P	T	S	R	S	A	V
TAF1_DICDI/118-292	H	K	E	R	E	E	Q	Q	R	L	K	L	L	E	Q	Q	Q	R	Q	L	S	K	K	E	R	R	K	Q	R	K	Q	V	G	S	K	Q	P	L	Q	I	K	K	K	P	S	V	D	D	F
TAF1_ARATH/49-215	D	E	D	A	K	E	H	L	S	A	L	A	D	K	L	G	S	S	L	P	D	I	N	L	L	A	K	S	E	R	T	-	A	S	D	P	A	E	Q	D	Y	D	R	K	A	E	D	A	V
A0A024V3P8_PLAFA/521-663	I	V	L	K	I	K	Y	K	E	E	D	F	N	S	Y	H	K	D	S	F	S	S	Y	D	Y	D	L	K	K	N	H	-	I	S	S	T	Y	E	E	K	Y	K	E	K	L	N	Y	S	I
[truncated: 156 more columns]
