# Supplementary material for: Molecular determinants underlying functional innovations of TBP and their impact on transcription initiation
Source: Nat Commun. 2020 May 13;11:2384. doi: 10.1038/s41467-020-16182-z (PMC7221094; doi:10.1038/s41467-020-16182-z)
Supplement: Supplementary file 4 — Supplementary Data 1-16 [file 41467_2020_16182_MOESM4_ESM.zip › 5_Ravarani_et_al_TBP_functional_innovation_Suppl_Data/7. TBP Interacting Factors alignment within Eukaryotes/Supplementary_Data_NC2B_DR1_orthologs_alignment_supplementary_material_final.csv]

Q8SQX5_ENCCU/1-147	-	M	N	M	E	K	N	D	D	E	N	T	L	P	K	A	T	V	D	K	M	V	S	S	M	L	P	K	-	N	S	V	V	P	K	E	S	K	E	I	F	Q	N	A	C	I	Y	F	L
NC2B_HUMAN/1-176	M	A	S	S	S	G	N	D	D	D	L	T	I	P	R	A	A	I	N	K	M	I	K	E	T	L	P	-	-	N	V	R	V	A	N	D	A	R	E	L	V	V	N	C	C	T	E	F	I
C3ZFY4_BRAFL/1-173	M	A	-	D	S	G	N	D	D	E	P	T	I	P	R	A	A	I	N	K	L	I	K	E	L	V	P	-	-	N	I	R	V	A	N	D	S	R	E	L	I	L	N	C	C	T	E	F	I
NC2B_DROME/8-183	L	L	P	P	S	A	E	D	D	E	L	T	L	P	R	A	S	I	N	K	I	I	K	E	L	V	P	-	-	T	V	R	V	A	N	E	S	R	E	L	I	L	N	C	C	S	E	F	I
O45550_CAEEL/10-182	L	F	T	D	M	D	E	D	N	E	I	G	L	P	Q	K	G	I	N	Q	I	I	K	E	V	V	P	-	-	E	M	R	I	A	N	E	S	R	D	M	I	N	A	C	C	V	E	F	V
B3RR79_TRIAD/1-158	-	-	M	T	D	S	D	E	E	S	A	N	L	P	R	S	T	I	Q	K	F	I	K	E	V	V	P	-	-	G	V	R	V	S	N	D	A	K	D	L	I	S	N	I	C	N	E	F	V
NCB2_YEAST/1-146	-	-	-	M	A	G	D	S	D	N	V	S	L	P	K	A	T	V	Q	K	M	I	S	E	I	L	D	-	-	Q	D	L	M	F	T	K	D	A	R	E	I	I	I	N	S	G	I	E	F
Q5KIE5_CRYNJ/1-137	M	T	G	N	G	K	G	E	D	D	V	S	L	P	K	A	T	V	L	K	I	I	Q	E	M	L	P	E	-	D	I	S	A	S	K	E	A	K	D	I	I	F	D	C	C	T	E	W	I
NC2B_DICDI/1-177	M	G	D	K	N	D	K	E	D	N	L	S	L	P	K	A	T	V	S	K	L	I	K	E	M	L	P	Q	-	D	V	K	C	S	N	E	T	R	D	L	I	L	E	C	C	V	E	F	I
NC2B_ARATH/5-159	D	I	V	G	K	S	K	E	D	A	-	S	L	P	K	A	T	M	T	K	I	I	K	E	M	L	P	P	-	D	V	R	V	A	R	D	A	Q	D	L	L	I	E	C	C	V	E	F	I
D2UYI0_NAEGR/1-175	-	-	M	S	S	A	N	R	E	D	L	T	L	P	K	Q	T	I	V	K	I	I	K	E	H	L	G	E	-	S	I	K	C	A	A	D	T	R	E	L	I	V	E	C	C	V	E	F	V
A2DNC0_TRIVA/1-131	-	-	-	M	S	N	K	D	I	N	S	I	N	F	S	N	N	I	K	N	I	I	K	N	E	F	P	-	K	V	K	R	I	K	E	E	T	K	T	A	I	S	M	C	I	L	E	F	S
[truncated: 132 more columns]
