# Supplementary material for: Molecular determinants underlying functional innovations of TBP and their impact on transcription initiation
Source: Nat Commun. 2020 May 13;11:2384. doi: 10.1038/s41467-020-16182-z (PMC7221094; doi:10.1038/s41467-020-16182-z)
Supplement: Supplementary file 4 — Supplementary Data 1-16 [file 41467_2020_16182_MOESM4_ESM.zip › 5_Ravarani_et_al_TBP_functional_innovation_Suppl_Data/12. Multiple sequence alignment of whole Proline-rich stretches containing region of TBPL2/TBPL2_polyp_alignment.FigureS9.csv]

Alignmentno:	1	2	3	4	5	6	7	8	9	10	11	12	13	14	15	16	17	18	19	20	21	22	23	24	25	26	27	28	29	30	31	32	33	34	35	36	37	38	39	40	41	42	43	44	45	46	47	48	49
TBPL2_HUMAN/1-200	M	A	S	A	P	W	P	E	R	V	P	R	L	L	A	P	R	L	P	S	Y	P	P	P	P	P	T	V	G	L	R	S	M	E	Q	E	E	T	Y	L	E	L	Y	L	D	Q	C	A	A
TBPL2_PANTR/1-200	M	A	S	A	P	W	P	E	R	V	P	R	L	L	A	P	R	L	P	S	Y	P	P	P	P	P	T	V	G	L	P	S	M	E	Q	E	E	A	Y	L	E	L	Y	L	D	Q	C	A	A
G3QFG7_GORGO/1-200	M	A	S	A	P	W	P	E	R	V	P	R	L	L	A	R	R	L	P	S	Y	P	P	P	P	P	T	V	G	L	P	S	M	E	Q	E	E	T	Y	L	E	L	Y	L	D	Q	C	S	A
H2NLB3_PONAB/1-200	M	A	S	A	P	W	P	E	R	V	P	R	L	L	A	R	R	L	P	P	Y	P	P	P	P	P	T	V	G	L	P	S	M	E	Q	E	E	T	Y	L	E	L	Y	L	D	Q	C	A	A
F6VEJ6_MACMU/1-201	M	A	S	A	P	R	P	E	R	D	L	R	L	L	A	G	C	L	P	P	Y	P	P	P	P	P	T	V	G	L	L	S	M	E	Q	Q	E	T	Y	L	E	L	Y	L	D	Q	C	A	A
F1PVR2_CANLF/1-201	P	P	P	P	P	H	K	G	L	V	R	R	R	C	S	G	P	L	G	A	A	L	P	A	L	L	T	V	G	P	P	P	M	D	E	E	R	T	D	L	E	L	Y	L	D	Q	C	F	A
F1MGR2_BOVIN/6-203	H	T	P	G	Q	L	S	H	S	S	I	R	S	G	S	S	P	H	X	P	T	S	Q	L	L	P	T	V	S	P	P	P	M	-	-	E	E	T	Y	L	E	L	Y	L	D	Q	C	S	A
B7ZMZ6_MOUSE/1-174	-	-	-	-	-	-	-	-	-	-	-	-	-	-	-	-	-	-	-	-	-	-	-	-	-	-	-	M	V	G	S	L	I	M	E	E	D	I	Y	L	D	L	F	L	D	P	Y	T	I
G3TIM0_LOXAF/1-175	-	-	-	-	-	-	-	-	-	-	-	-	-	-	-	-	-	-	-	-	-	-	-	-	-	-	A	V	G	P	S	P	M	E	E	E	E	T	Y	L	E	F	Y	L	D	Q	C	T	A
A6H910_CHICK/1-152	-	-	-	-	-	-	-	-	-	-	-	-	-	-	-	-	-	-	-	-	-	-	-	-	-	-	-	-	-	-	-	-	-	M	E	D	V	S	P	L	E	Q	Y	L	E	H	C	G	T
TBPL2_XENTR/1-146	-	-	-	-	-	-	-	-	-	-	-	-	-	-	-	-	-	-	-	-	-	-	-	-	-	-	-	-	-	-	-	-	-	M	D	G	E	S	S	L	E	R	Y	L	D	Q	C	D	A
TBPL2_DANRE/1-137	-	-	-	-	-	-	-	-	-	-	-	-	-	-	-	-	-	-	-	-	-	-	-	-	-	-	-	-	-	-	-	M	N	M	D	E	E	A	S	L	E	S	Y	F	D	Q	T	I	A
[truncated: 156 more columns]
