# Supplementary material for: Molecular determinants underlying functional innovations of TBP and their impact on transcription initiation
Source: Nat Commun. 2020 May 13;11:2384. doi: 10.1038/s41467-020-16182-z (PMC7221094; doi:10.1038/s41467-020-16182-z)
Supplement: Supplementary file 4 — Supplementary Data 1-16 [file 41467_2020_16182_MOESM4_ESM.zip › 5_Ravarani_et_al_TBP_functional_innovation_Suppl_Data/9. Multiple Sequence Alignment of TBP, TBPL1 and TBPL2 orthologs in animals/TBPLs_alignment_final_FigS9.csv]

TBPL1_HUMAN(N)	L	I	T	N	V	V	C	V	F	R	T	R	C	H	L	N	L	R	K	I	A	L	-	E	G	A	N	V	I	Y	K	R	D	V	G	K	V	L	M	K	L	R	-	-	-	K	P	R	I
TBPL1_HUMAN(C)	K	V	V	N	V	L	A	V	C	N	M	P	F	E	I	R	L	P	E	F	T	K	N	N	R	P	H	A	S	Y	E	P	E	L	H	P	A	V	C	Y	R	I	-	-	K	S	L	R	A
TBPL1_CHICK(N)	L	I	T	N	V	V	C	V	F	R	T	R	C	H	L	N	L	R	K	I	A	L	-	E	G	A	N	V	I	Y	K	R	D	V	G	K	V	L	M	K	L	R	-	-	-	K	P	R	I
TBPL1_CHICK(C)	K	V	V	N	V	L	A	V	C	N	M	P	F	E	I	R	L	P	E	F	T	K	N	N	R	P	H	A	S	Y	E	P	E	L	H	P	A	V	C	Y	R	I	-	-	K	T	L	R	A
TBPL1_XENTR(N)	I	I	T	N	V	V	C	V	F	R	T	R	C	H	L	N	L	R	K	I	A	L	-	E	G	L	N	V	I	Y	K	R	E	V	G	K	V	L	M	K	L	R	-	-	-	K	P	R	I
TBPL1_XENTR(C)	K	V	V	N	V	L	A	V	C	T	M	P	F	E	I	R	L	A	E	F	T	K	Q	N	R	P	H	A	S	Y	E	P	E	L	H	P	A	V	C	Y	R	I	-	-	K	S	L	R	T
TBPL1_DANRE(N)	I	V	T	N	V	V	S	V	F	R	T	R	C	H	L	N	L	R	T	I	G	L	-	E	G	T	N	V	I	Y	K	P	E	V	G	K	V	L	M	K	L	R	-	-	-	K	P	R	I
TBPL1_DANRE(C)	K	V	V	N	V	L	A	V	C	S	M	P	F	Q	I	R	L	I	E	F	T	K	N	N	R	P	I	A	S	Y	E	P	E	L	H	P	A	A	S	Y	R	I	-	-	K	N	L	R	S
C3ZCV2_BRAFL(N)	D	I	A	N	V	V	C	S	F	R	A	R	C	H	L	N	L	R	M	I	A	L	-	N	G	A	N	V	I	Y	K	R	E	-	L	G	K	V	T	M	K	L	-	-	R	R	P	Y	C
C3ZCV2_BRAFL(C)	K	V	V	N	V	L	G	I	C	A	M	P	F	T	I	K	I	T	L	F	S	K	H	H	K	E	N	A	S	Y	E	P	E	L	H	P	G	V	T	Y	K	I	-	-	R	D	P	K	A
W4YQN9_STRPU(N)	Y	I	N	N	V	V	C	A	F	G	V	R	C	H	L	N	L	R	R	I	G	Q	-	Y	G	S	N	V	E	Y	R	R	E	Y	G	K	V	N	M	R	F	R	-	-	-	R	P	S	A
W4YQN9_STRPU(C)	K	V	V	N	V	L	G	T	C	S	M	P	F	A	I	R	I	R	D	F	S	E	K	H	Q	N	S	A	S	Y	E	P	E	L	H	P	A	V	T	Y	K	L	-	-	Y	Q	P	R	A
Q7KA83_DROME(N)	V	I	N	N	V	V	C	S	F	S	V	G	C	H	L	K	L	R	E	I	A	L	-	Q	G	S	N	V	E	Y	R	R	E	N	G	M	V	T	M	K	L	R	-	-	-	H	P	Y	T
Q7KA83_DROME(C)	R	I	V	N	V	L	G	T	C	S	M	P	W	A	I	K	I	V	N	F	S	E	R	H	R	E	N	A	S	Y	E	P	E	L	H	P	G	V	T	Y	K	M	R	D	P	D	P	K	A
B2D6P4_CAEEL(N)	Q	I	R	N	V	V	C	N	Y	T	L	P	L	H	I	D	L	R	K	L	A	M	-	N	T	H	N	V	T	Y	E	R	E	K	G	V	M	M	K	Q	K	R	-	-	-	S	P	G	C
B2D6P4_CAEEL(C)	R	V	N	N	V	L	A	T	C	R	L	P	F	G	I	K	I	E	E	V	A	A	K	Y	P	S	E	S	T	Y	E	P	E	L	S	V	G	L	V	W	R	S	-	-	V	T	P	K	A
TBPL2_HUMAN(N)	Q	L	Q	N	I	V	S	T	V	N	L	A	C	K	L	D	L	K	K	I	A	L	-	H	A	K	N	A	E	Y	N	P	K	R	F	A	A	V	I	M	R	I	-	-	R	E	P	R	T
TBPL2_HUMAN(C)	K	I	Q	N	M	V	G	S	C	D	V	R	F	P	I	R	L	E	G	L	V	L	T	H	Q	Q	F	S	S	Y	E	P	E	L	F	P	G	L	I	Y	R	M	-	-	V	K	P	R	I
A6H910_CHICK(N)	Q	L	Q	N	I	V	S	T	V	N	L	A	C	K	L	D	L	K	N	I	A	L	-	H	A	R	N	A	E	Y	N	P	K	R	F	A	A	V	I	M	R	I	-	-	R	E	P	R	T
A6H910_CHICK(C)	K	I	Q	N	M	V	G	S	C	D	V	R	F	P	I	R	L	E	G	L	V	L	T	H	Q	Q	F	S	S	Y	E	P	E	L	F	P	G	L	I	Y	R	M	-	-	V	K	P	R	I
TBPL2_XENTR(N)	Q	L	Q	N	I	V	S	T	V	N	L	A	C	K	L	D	L	K	K	I	A	L	-	H	A	R	N	A	E	Y	N	P	K	R	F	A	A	V	I	M	R	I	-	-	R	E	P	R	T
TBPL2_XENTR(C)	K	I	Q	N	M	V	G	S	C	D	V	R	F	P	I	R	L	E	G	L	V	L	T	H	Q	Q	F	S	S	Y	E	P	E	L	F	P	G	L	I	Y	R	M	-	-	V	K	P	R	I
TBPL2_DANRE(N)	Q	L	Q	N	I	V	S	T	V	N	L	A	C	P	L	D	L	K	S	I	A	L	-	Q	A	R	N	A	E	Y	N	P	K	R	F	A	A	V	I	M	R	I	-	-	R	E	P	R	T
TBPL2_DANRE(C)	K	I	Q	N	M	V	G	S	C	D	V	C	F	P	I	R	L	E	G	L	V	L	T	H	Q	Q	F	S	S	Y	E	P	E	L	F	P	G	L	I	Y	R	M	-	-	V	K	P	R	I
TRF_DROME(N)	R	L	Q	N	I	V	A	T	F	S	V	N	C	E	L	D	L	K	A	I	N	S	-	R	T	R	N	S	E	Y	S	P	K	R	F	R	G	V	I	M	R	M	-	-	H	S	P	R	C
TRF_DROME(C)	K	L	Q	N	I	V	A	T	V	D	L	R	F	P	I	R	L	E	N	L	N	H	V	H	G	Q	F	S	S	Y	E	P	E	M	F	P	G	L	I	Y	R	M	-	-	V	K	P	R	I
B3RRW2_TRIAD(N)	Q	I	Q	N	V	V	S	T	F	N	L	K	C	S	L	K	L	R	D	I	A	S	-	K	A	R	N	A	E	Y	N	P	K	R	F	A	A	L	I	M	R	I	-	-	R	D	P	K	T
B3RRW2_TRIAD(C)	Q	I	Q	N	I	V	G	S	C	D	V	K	F	H	I	S	L	E	G	L	V	V	T	H	S	H	F	C	S	Y	E	P	E	L	F	P	G	L	I	Y	R	M	-	-	V	Q	P	K	V
A9UYM2_MONBE(N)	T	V	E	N	V	V	A	T	G	Y	F	S	G	K	V	N	L	A	E	V	Q	K	-	K	T	R	N	I	E	Y	N	P	R	R	F	A	A	C	V	I	R	N	-	-	K	L	P	H	S
A9UYM2_MONBE(C)	K	I	H	N	V	V	G	K	V	D	V	G	F	K	I	D	L	H	K	L	H	M	E	H	S	K	F	V	T	Y	D	P	E	T	F	P	G	L	T	Y	R	M	-	-	Q	D	P	S	V
TBP2_ARATH(N)	T	L	Q	N	I	V	S	T	V	N	L	D	C	K	L	D	L	K	A	I	A	L	-	Q	A	R	N	A	E	Y	N	P	K	R	F	A	A	V	I	M	R	I	-	-	R	E	P	K	T
TBP2_ARATH(C)	K	I	Q	N	I	V	G	S	C	D	V	K	F	P	I	R	L	E	G	L	A	Y	S	H	S	A	F	S	S	Y	E	P	E	L	F	P	G	L	I	Y	R	M	-	-	K	L	P	K	I
TBP1_ARATH(N)	T	L	Q	N	I	V	S	T	V	N	L	D	C	K	L	D	L	K	A	I	A	L	-	Q	A	R	N	A	E	Y	N	P	K	R	F	A	A	V	I	M	R	I	-	-	R	E	P	K	T
TBP1_ARATH(C)	K	I	Q	N	I	V	G	S	C	D	V	K	F	P	I	R	L	E	G	L	A	Y	S	H	A	A	F	S	S	Y	E	P	E	L	F	P	G	L	I	Y	R	M	-	-	K	V	P	K	I
A9UR58_MONBE(N)	Y	C	R	N	L	V	A	T	V	T	F	N	C	K	L	D	L	K	H	I	A	N	-	N	A	R	N	A	E	Y	S	P	K	R	F	S	A	V	I	M	R	I	-	-	R	E	P	H	T
A9UR58_MONBE(C)	Q	I	Q	N	M	V	G	S	C	D	V	R	F	P	I	R	L	E	G	L	A	A	N	H	Q	C	F	C	T	Y	E	P	E	I	F	P	G	L	V	Y	R	M	-	-	V	K	P	K	V
B3S0L7_TRIAD(N)	Q	L	Q	N	I	V	S	T	V	N	L	G	C	R	L	E	L	Q	R	I	A	L	-	H	A	R	N	A	E	Y	N	P	K	R	F	A	A	V	I	M	R	I	-	-	R	E	P	R	T
B3S0L7_TRIAD(C)	R	I	Q	N	M	V	G	S	C	D	V	K	F	P	I	R	L	E	G	L	V	L	A	H	G	Q	F	S	S	Y	E	P	E	L	F	P	G	L	I	Y	R	M	-	-	V	K	P	R	I
TBP_CAEEL(N)	A	L	Q	N	I	V	S	T	V	N	L	G	V	Q	L	D	L	K	K	I	A	L	-	H	A	R	N	A	E	Y	N	P	K	R	F	A	A	V	I	M	R	I	-	-	R	E	P	R	T
TBP_CAEEL(C)	M	V	Q	N	M	V	G	S	C	D	V	R	F	P	I	Q	L	E	G	L	C	I	T	H	S	Q	F	S	T	Y	E	P	E	L	F	P	G	L	I	Y	R	M	-	-	V	K	P	R	V
TBP_DROME(N)	Q	L	Q	N	I	V	S	T	V	N	L	C	C	K	L	D	L	K	K	I	A	L	-	H	A	R	N	A	E	Y	N	P	K	R	F	A	A	V	I	M	R	I	-	-	R	E	P	R	T
TBP_DROME(C)	K	I	Q	N	M	V	G	S	C	D	V	K	F	P	I	R	L	E	G	L	V	L	T	H	C	N	F	S	S	Y	E	P	E	L	F	P	G	L	I	Y	R	M	-	-	V	R	P	R	I
Q6Y9Q3_BRAFL(N)	Q	L	Q	N	I	V	S	T	V	N	L	G	C	K	L	D	L	K	K	I	A	L	-	H	A	R	N	A	E	Y	N	P	K	R	F	A	A	V	I	M	R	I	-	-	R	D	P	R	T
Q6Y9Q3_BRAFL(C)	K	I	Q	N	M	V	G	S	C	D	V	K	F	P	I	R	L	E	G	L	V	L	T	H	A	Q	F	S	S	Y	E	P	E	L	F	P	G	L	I	Y	R	M	-	-	V	K	P	R	I
TBP_HUMAN(N)	Q	L	Q	N	I	V	S	T	V	N	L	G	C	K	L	D	L	K	T	I	A	L	-	R	A	R	N	A	E	Y	N	P	K	R	F	A	A	V	I	M	R	I	-	-	R	E	P	R	T
TBP_HUMAN(C)	K	I	Q	N	M	V	G	S	C	D	V	K	F	P	I	R	L	E	G	L	V	L	T	H	Q	Q	F	S	S	Y	E	P	E	L	F	P	G	L	I	Y	R	M	-	-	I	K	P	R	I
[truncated: 35 more columns]
