# Supplementary material for: Molecular determinants underlying functional innovations of TBP and their impact on transcription initiation
Source: Nat Commun. 2020 May 13;11:2384. doi: 10.1038/s41467-020-16182-z (PMC7221094; doi:10.1038/s41467-020-16182-z)
Supplement: Supplementary file 4 — Supplementary Data 1-16 [file 41467_2020_16182_MOESM4_ESM.zip › 5_Ravarani_et_al_TBP_functional_innovation_Suppl_Data/11. Multiple sequence alignment of whole PolyGln stretches containing region of TBP/TBP_polyq_alignment.FigureS9.csv]

Alignmentno:	1	2	3	4	5	6	7	8	9	10	11	12	13	14	15	16	17	18	19	20	21	22	23	24	25	26	27	28	29	30	31	32	33	34	35	36	37	38	39	40	41	42	43	44	45	46	47	48	49
TBP_HUMAN/1-166	M	D	Q	N	N	S	L	P	P	Y	A	Q	G	L	A	S	P	Q	G	A	M	T	P	G	I	P	I	F	S	P	M	M	P	Y	G	T	G	L	T	P	Q	P	I	Q	N	T	N	S	L
A6H912_PANTR/1-163	M	D	Q	N	N	S	L	P	P	Y	A	Q	G	L	A	S	P	Q	G	A	M	T	P	G	I	P	I	F	S	P	M	M	P	Y	G	T	G	L	T	P	Q	P	I	Q	N	T	N	S	L
G3R850_GORGO/1-158	M	D	Q	N	N	S	L	P	P	Y	A	Q	G	L	A	S	P	Q	G	A	M	T	P	G	I	P	I	F	S	P	M	M	P	Y	G	T	G	L	T	P	Q	P	I	Q	N	T	N	S	L
H2PKX9_PONAB/1-154	M	D	Q	N	N	S	L	P	P	Y	A	Q	G	L	A	S	P	Q	G	A	M	T	P	G	I	P	I	F	S	P	M	M	P	Y	G	T	G	L	T	P	Q	P	I	Q	N	T	N	S	L
F6SEF6_MACMU/1-153	M	D	Q	N	N	S	L	P	P	Y	A	Q	G	L	A	S	P	Q	G	A	M	T	P	G	I	P	I	F	S	P	M	M	P	Y	G	T	G	L	T	P	Q	P	I	Q	N	T	N	S	L
F1PQA5_CANLF/1-151	M	D	Q	N	N	S	L	P	P	Y	A	Q	G	L	A	S	P	Q	G	A	M	T	P	G	I	P	I	F	S	P	M	M	P	Y	G	T	G	L	T	P	Q	P	I	Q	N	T	N	S	L
TBP_BOVIN/1-146	M	D	Q	N	N	S	L	P	P	Y	A	Q	G	L	A	S	P	Q	G	A	M	T	P	G	I	P	I	F	S	P	M	M	P	Y	G	T	G	L	T	P	Q	P	I	Q	N	T	N	S	L
TBP_MOUSE/1-143	M	D	Q	N	N	S	L	P	P	Y	A	Q	G	L	A	S	P	Q	G	A	M	T	P	G	I	P	I	F	S	P	M	M	P	Y	G	T	G	L	T	P	Q	P	I	Q	N	T	N	S	L
G3SXE3_LOXAF/1-141	M	D	Q	N	N	S	L	P	P	Y	A	Q	G	L	A	S	P	Q	G	A	M	T	P	G	I	P	I	F	S	P	M	M	P	Y	G	T	G	L	T	P	Q	P	I	Q	S	T	N	S	L
G3WT83_SARHA/1-135	M	D	Q	N	N	S	L	P	P	Y	A	Q	G	L	A	S	P	Q	G	A	M	T	P	G	I	P	I	F	S	P	M	M	P	Y	G	T	G	L	T	P	Q	P	V	Q	S	T	S	S	L
TBP_CHICK/1-129	M	D	Q	N	N	S	L	P	P	Y	A	Q	G	L	A	S	P	Q	G	A	M	T	P	G	I	P	I	F	S	P	M	M	P	Y	G	T	G	L	T	P	Q	P	V	Q	S	T	N	S	L
G1KAY5_ANOCA/1-127	M	D	Q	N	N	S	I	P	P	Y	A	Q	G	L	A	S	P	Q	S	A	M	T	P	G	I	P	I	F	S	P	M	M	P	Y	G	T	G	L	T	P	Q	P	V	Q	T	T	N	S	L
TBP_XENTR/1-124	M	D	Q	N	N	S	I	P	P	F	-	Q	G	L	A	S	P	Q	G	S	L	T	P	G	I	N	I	F	S	P	L	M	P	Y	G	T	G	L	T	P	Q	P	V	Q	T	T	N	S	L
TBP_DANRE/1-129	M	E	Q	N	N	S	L	P	P	F	A	Q	G	L	A	S	P	Q	G	A	M	T	P	G	L	P	I	F	S	P	M	M	P	Y	G	T	G	L	T	P	Q	P	V	Q	N	S	N	S	L
Q6Y9Q5_PETMA/1-119	-	-	-	-	-	-	-	M	D	S	S	G	S	M	P	G	F	S	P	N	L	G	S	Q	Q	G	G	M	T	P	G	M	P	L	F	S	P	M	M	P	Y	G	T	G	L	T	P	Q	P
[truncated: 119 more columns]
